# Supplementary material for: Greater functional diversity and redundancy of coral endolithic microbiomes align with lower coral bleaching susceptibility
Source: ISME J. 2022 Jul 15;16(10):2406–20. doi: 10.1038/s41396-022-01283-y (PMC9478130; doi:10.1038/s41396-022-01283-y)
Supplement: Supplementary file 2 — Supplementary Tables [file 41396_2022_1283_MOESM2_ESM.xlsx]

## Sheet: Table_S1
	Table S1. Amplicon Sequence Variant (ASV) inference using DADA2. Samples in bold were removed from downstream analysis
	Sample ID	Species	Treatment	Compartment	input	filtered	denoisedF	denoisedR	merged	nonchim
	GC1B	G. edwardsi	Control	Endolithic band	83909	33882	31562	33337	15103	12698
	GC1S	G. edwardsi	Control	Skeleton	92830	35973	31929	35448	12656	11599
	GC1T	G. edwardsi	Control	Tissue	103870	35690	34758	35212	25061	21519
	GC2B	G. edwardsi	Control	Endolithic band	121190	32745	31735	32233	20392	16077
	GC2S	G. edwardsi	Control	Skeleton	91938	28618	25953	28166	13017	11803
	GC2T	G. edwardsi	Control	Tissue	331	8	6	8	1	1
	GC3B	G. edwardsi	Control	Endolithic band	60005	16440	15206	16161	6871	6204
	GC3S	G. edwardsi	Control	Skeleton	87541	27038	24322	26578	9701	8935
	GC3T	G. edwardsi	Control	Tissue	91539	13392	13013	13193	9601	8629
	GC4B	G. edwardsi	Control	Endolithic band	76165	18827	18157	18534	11325	8872
	GC4S	G. edwardsi	Control	Skeleton	105816	43333	37259	42631	13256	11766
	GC4T	G. edwardsi	Control	Tissue	79529	26615	25261	26150	16431	14715
	GC5B	G. edwardsi	Control	Endolithic band	70030	33484	32177	32760	18001	13397
	GC5S	G. edwardsi	Control	Skeleton	92671	39219	35318	38634	14124	12205
	GC5T	G. edwardsi	Control	Tissue	145	16	16	16	6	6
	GC6B	G. edwardsi	Control	Endolithic band	52105	11990	11019	11825	4690	4201
	GC6S	G. edwardsi	Control	Skeleton	81807	32940	28574	32483	9530	8353
	GC6T	G. edwardsi	Control	Tissue	194	15	15	15	8	7
	GH1B	G. edwardsi	Heat	Endolithic band	111304	47574	42011	46783	15186	13036
	GH1S	G. edwardsi	Heat	Skeleton	61782	26516	21711	26124	7470	7070
	GH1T	G. edwardsi	Heat	Tissue	60829	20564	20104	20269	15247	13293
	GH2B	G. edwardsi	Heat	Endolithic band	90845	33192	30606	32688	13462	10831
	GH2S	G. edwardsi	Heat	Skeleton	58292	23377	21155	23026	8818	8075
	GH2T	G. edwardsi	Heat	Tissue	119	6	6	6	2	2
	GH3B	G. edwardsi	Heat	Endolithic band	100284	32553	30239	31961	14441	12775
	GH3S	G. edwardsi	Heat	Skeleton	52737	22644	20467	22300	8771	7641
	GH3T	G. edwardsi	Heat	Tissue	74166	9999	9796	9843	7743	7037
	GH4B	G. edwardsi	Heat	Endolithic band	110571	47040	44501	46329	22848	18875
	GH4S	G. edwardsi	Heat	Skeleton	89402	40705	39052	40112	27086	24490
	GH4T	G. edwardsi	Heat	Tissue	78625	18760	18430	18509	14846	13234
	GH5B	G. edwardsi	Heat	Endolithic band	108230	43157	38938	42509	14499	12776
	GH5S	G. edwardsi	Heat	Skeleton	64030	20043	17986	19644	7026	6376
	GH5T	G. edwardsi	Heat	Tissue	56	11	10	11	2	2
	GH6B	G. edwardsi	Heat	Endolithic band	93510	37064	34611	36490	15436	12853
	GH6S	G. edwardsi	Heat	Skeleton	59962	26617	24525	26209	11164	10009
	GH6T	G. edwardsi	Heat	Tissue	58	5	4	5	1	1
	Neg-extra	NA	NA	NA	61968	15308	15177	15025	13887	13190
	Neg-PCR	NA	NA	NA	13115	2795	2791	2771	2589	2472
	PC1B	P. lutea	Control	Endolithic band	56204	21365	19186	21007	10215	9310
	PC1S	P. lutea	Control	Skeleton	71220	25490	22003	25083	9835	9188
	PC2B	P. lutea	Control	Endolithic band	62632	20341	17703	20055	6589	5924
	PC2S	P. lutea	Control	Skeleton	87345	34777	29250	34154	11737	11180
	PC2T	P. lutea	Control	Tissue	126867	37966	36962	37424	26765	20447
	PC3B	P. lutea	Control	Endolithic band	71372	27400	24007	26940	10054	9374
	PC3S	P. lutea	Control	Skeleton	75395	31726	26752	31090	9946	9222
	PC3T	P. lutea	Control	Tissue	102870	40235	38752	39695	24381	20253
	PC4B	P. lutea	Control	Endolithic band	81790	28527	25737	28104	11489	10419
	PC4S	P. lutea	Control	Skeleton	69477	21325	17611	20918	6577	6147
	PC4T	P. lutea	Control	Tissue	111113	40913	39179	40274	25655	19472
	PC5B	P. lutea	Control	Endolithic band	83330	32362	27978	31817	12701	11924
	PC5S	P. lutea	Control	Skeleton	79104	30871	26007	30377	12054	11402
	PC5T	P. lutea	Control	Tissue	108994	33165	31674	32589	22486	19941
	PC6B	P. lutea	Control	Endolithic band	83867	33512	29618	32915	12361	10692
	PC6S	P. lutea	Control	Skeleton	95133	38803	32616	38142	13004	11722
	PC6T	P. lutea	Control	Tissue	134183	51313	50068	50630	37735	20246
	PH1B	P. lutea	Heat	Endolithic band	70530	29527	26789	28917	14038	12450
	PH1S	P. lutea	Heat	Skeleton	100360	44276	38508	43457	16902	15529
	PH1T	P. lutea	Heat	Tissue	74992	35607	35119	35274	27964	26073
	PH2B	P. lutea	Heat	Endolithic band	64228	22855	21612	22466	15099	14457
	PH2S	P. lutea	Heat	Skeleton	87296	36906	30229	36386	12715	12298
	PH2T	P. lutea	Heat	Tissue	80594	31493	29759	31076	16439	14049
	PH3B	P. lutea	Heat	Endolithic band	39290	12588	11420	12393	5436	5079
	PH3S	P. lutea	Heat	Skeleton	77331	26326	23026	25928	9731	8906
	PH3T	P. lutea	Heat	Tissue	57611	22664	22088	22340	15608	11608
	PH4B	P. lutea	Heat	Endolithic band	49816	18928	16294	18599	6610	5982
	PH4S	P. lutea	Heat	Skeleton	72141	29085	23510	28536	10227	9690
	PH4T	P. lutea	Heat	Tissue	118320	36326	34472	35765	21248	17337
	PH5B	P. lutea	Heat	Endolithic band	83117	29518	24831	29013	10315	9704
	PH5S	P. lutea	Heat	Skeleton	68491	25099	21454	24674	10472	9842
	PH5T	P. lutea	Heat	Tissue	61642	16179	15760	15978	12211	11094
	PH6B	P. lutea	Heat	Endolithic band	118797	45422	39502	44636	16245	14199
	PH6S	P. lutea	Heat	Skeleton	90289	37496	31838	36891	12040	10866
	PH6T	P. lutea	Heat	Tissue	85603	20443	19465	20064	12036	9772

## Sheet: Table_S2
	Table S2. 16S rRNA gene Amplicon Sequencing Variant (ASV) abundance table
		GC1B	GC1S	GC1T	GC2B	GC2S	GC3B	GC3S	GC3T	GC4B	GC4S	GC4T	GC5B	GC5S	GC6B	GC6S	GH1B	GH1S	GH1T	GH2B	GH2S	GH3B	GH3S	GH3T	GH4B	GH4S	GH4T	GH5B	GH5S	GH6B	GH6S	PC1B	PC1S	PC2B	PC2S	PC2T	PC3B	PC3S	PC3T	PC4B	PC4S	PC4T	PC5B	PC5S	PC5T	PC6B	PC6S	PC6T	PH1B
	ASV0001	0	9	502	8	48	6	0	12	0	12	44	0	52	3	9	182	23	904	2	2	16	0	50	2	6	266	1	2	11	40	1	37	2	0	77	3	1	417	49	53	200	0	7	111	3	46	636	447
	ASV0002	324	53	1620	5	1	8	4	0	17	16	6	557	68	20	39	31	11	87	3	10	33	177	13	50	145	61	177	22	428	159	148	13	16	11	70	35	46	15	2	0	1	2	4	2	140	90	3	109
	ASV0003	0	5	200	2	35	0	1	12	0	4	19	1	25	2	3	72	4	368	2	3	12	0	23	0	3	120	0	1	2	12	0	8	1	1	31	3	0	158	25	16	71	1	2	38	7	19	246	187
	ASV0004	0	11	73	3	2	0	0	3	0	9	28	0	8	4	78	112	13	344	3	2	2	1	15	3	0	59	1	0	0	6	0	6	2	1	45	2	0	353	23	23	191	1	5	257	10	42	1970	20
	ASV0005	0	4	175	2	23	1	1	6	0	3	13	0	15	1	4	68	5	358	0	0	8	0	25	0	1	111	1	2	3	7	1	16	0	0	21	1	1	142	12	24	57	1	1	39	4	20	200	139
	ASV0006	0	10	111	1	5	1	0	6	2	14	44	0	3	7	20	109	9	495	2	2	4	0	9	1	1	70	0	1	3	16	0	2	1	0	91	1	2	486	17	24	216	4	2	266	7	17	764	23
	ASV0007	0	0	0	0	0	0	0	0	0	0	0	0	0	0	0	0	0	0	0	0	1	0	0	0	0	0	0	0	0	0	0	0	29	11	3430	0	0	0	0	0	0	0	0	9	0	0	2	0
	ASV0008	1332	268	3	1	0	0	5	1	1	46	9	0	0	0	25	200	84	66	0	5	0	0	1	17	666	11	0	0	437	366	0	0	0	0	0	0	0	0	0	0	0	0	0	0	1	0	0	0
	ASV0009	14	1	55	0	0	169	148	821	0	0	1	0	5	195	12	1	0	5	0	7	306	40	881	0	0	0	0	0	75	1	4	4	1	0	1	14	1	119	6	2	152	1	0	0	0	0	0	1
	ASV0010	0	0	0	0	0	0	0	0	0	0	0	0	0	0	0	0	0	0	0	0	0	0	0	0	0	0	0	0	0	0	0	0	6	10	466	0	0	0	0	1	0	63	79	630	123	54	517	4
	ASV0011	0	0	0	0	0	0	0	0	0	0	0	0	0	0	0	0	0	0	1	0	0	0	0	0	0	1	0	0	0	0	0	0	0	0	317	0	0	0	3	0	1731	0	0	0	0	0	0	0
	ASV0012	10	11	0	866	134	0	0	0	288	160	50	0	115	10	5	80	1	31	53	53	64	25	4	599	114	236	41	45	86	57	0	0	0	0	0	0	0	0	0	0	0	0	0	2	0	0	0	0
	ASV0013	0	8	67	3	2	0	1	0	0	3	10	0	2	3	51	52	4	253	0	6	0	0	5	1	4	35	2	0	2	3	0	2	1	2	54	0	0	248	7	22	144	1	10	156	3	37	993	8
	ASV0014	0	2	88	1	19	1	2	2	1	5	12	0	10	1	3	41	4	173	3	1	5	1	8	0	0	75	1	0	0	9	0	8	1	1	17	0	0	91	9	11	25	1	0	32	1	10	134	86
	ASV0015	139	29	596	2	0	4	2	0	2	7	5	271	26	9	15	18	3	30	0	6	14	68	3	27	55	19	85	10	189	66	48	8	8	3	27	13	18	7	1	2	0	2	0	2	42	37	2	50
	ASV0016	4	0	20	202	5	35	8	1	310	8	121	1	4	8	0	3	0	71	92	22	39	0	0	385	1	865	30	1	1	0	0	0	0	0	0	0	0	0	0	0	0	0	0	0	0	0	0	0
	ASV0017	1	10	12	1	3	4	6	23	2	14	36	0	23	21	18	5	6	32	0	5	6	1	51	2	214	29	61	1	44	16	5	19	4	17	36	18	4	43	35	8	104	23	14	138	48	28	20	79
	ASV0018	0	0	0	0	0	0	0	0	2	0	0	0	0	0	0	0	0	0	0	0	0	0	0	0	0	0	0	0	0	0	1	0	0	0	0	0	0	2	496	18	344	1	0	4	0	0	0	1
	ASV0019	0	6	23	2	2	0	1	3	0	2	13	0	1	2	33	29	7	129	0	2	3	0	12	1	1	28	1	0	1	2	0	0	1	0	18	2	1	172	7	8	119	2	4	91	5	15	846	14
	ASV0020	4	0	3	930	146	57	25	2	1	0	1	1	0	3	19	20	1	89	393	83	1	0	1	0	6	0	0	0	0	8	0	2	31	17	23	0	1	0	11	3	0	0	0	0	0	0	0	4
	ASV0021	122	23	512	1	0	7	1	0	4	6	2	244	34	10	10	7	1	30	0	7	16	58	3	17	40	23	50	8	154	60	56	7	4	8	19	17	16	0	1	0	0	0	1	1	43	23	0	32
	ASV0022	0	3	6	4	5	0	0	0	11	27	6	52	249	0	0	0	2	15	0	1	0	0	4	107	439	216	46	7	0	0	153	11	0	0	2	7	1	4	0	17	3	26	11	89	1	74	1	48
	ASV0023	0	0	0	0	0	0	0	0	661	134	94	0	0	0	0	0	0	0	0	0	0	1	0	590	15	364	0	0	0	1	0	0	0	1	0	0	0	0	0	0	0	0	0	0	0	0	0	0
	ASV0024	0	1	27	0	0	1	2	4	0	2	10	0	4	4	33	38	6	130	2	1	3	0	7	1	0	17	2	0	0	1	0	1	0	2	15	0	0	155	9	6	72	0	4	86	4	13	733	6
	ASV0026	0	1	236	4	10	2	2	17	3	10	806	0	8	6	19	0	5	27	5	4	3	0	15	0	36	38	0	2	5	9	8	16	6	22	8	2	7	12	10	16	109	25	13	58	4	13	8	29
	ASV0027	0	5	44	0	2	0	1	2	0	5	11	0	3	2	12	51	2	245	0	1	3	0	8	1	1	35	0	0	0	10	0	6	1	0	30	2	0	196	5	3	80	0	0	113	2	18	313	13
	ASV0028	0	0	1	17	2	0	2	0	0	0	0	1422	226	7	0	1	0	0	0	0	4	13	2	0	0	0	18	1	0	1	0	0	0	0	5	0	0	4	0	0	0	0	1	0	0	0	0	0
	ASV0029	1	4	0	0	12	108	75	342	0	19	18	0	1	0	12	3	1	0	1	11	3	13	1	85	474	33	24	62	39	54	1	0	0	54	0	15	4	5	15	14	2	0	0	0	25	5	0	3
	ASV0030	8	7	0	667	527	20	29	0	1	11	5	0	0	2	0	16	5	13	46	138	36	5	2	6	3	0	0	0	0	5	0	2	0	3	0	2	0	0	1	7	0	1	0	0	0	4	2	1
	ASV0031	76	59	9	1	0	5	27	0	2	10	5	0	13	6	6	22	41	20	0	4	38	17	4	2	239	2	56	45	85	151	46	11	9	26	169	22	10	229	5	0	1	2	0	0	1	0	1	0
	ASV0032	0	0	0	2	0	0	0	0	0	2	1	0	0	0	0	11	0	1	1	0	0	0	0	0	0	0	0	0	1	0	0	0	0	0	10	2	0	2	12	7	9	0	3	81	8	11	1246	2
	ASV0033	0	3	114	6	2	2	5	8	6	6	15	0	8	0	10	5	3	57	3	2	8	1	355	0	3	52	2	0	0	5	3	4	0	18	47	2	3	27	6	18	62	4	30	45	7	40	26	4
	ASV0034	1	0	60	0	0	0	1	0	0	0	0	60	32	0	0	0	0	0	8	0	11	3	0	0	0	0	7	0	0	0	101	7	16	8	31	5	2	71	0	0	0	0	1	252	12	5	3	0
	ASV0035	565	109	1	0	0	0	6	1	0	25	0	0	0	1	12	103	29	28	0	0	0	1	0	6	293	3	0	0	178	160	0	0	0	0	0	0	0	0	0	0	0	0	0	0	0	0	0	0
	ASV0036	0	11	210	59	10	3	1	44	1	3	115	1	27	2	4	1	0	13	5	13	16	11	15	0	5	4	12	3	5	4	13	13	6	5	7	5	13	9	16	5	136	56	48	56	1	10	2	8
	ASV0037	0	0	10	3	1	2	1	4	0	1	1	0	11	4	19	3	0	26	0	2	9	0	9	0	1	1	4	0	0	6	12	3	0	5	0	0	1	4	1	0	4	3	2	6	1	10	68	17
	ASV0038	0	0	0	0	0	0	0	0	0	0	0	0	0	0	0	0	0	0	0	0	0	0	0	0	0	0	0	0	0	0	0	0	14	3	1387	1	0	0	0	0	0	0	0	3	0	0	1	0
	ASV0039	0	2	30	0	0	0	0	3	0	4	12	0	6	0	11	51	4	166	1	0	1	0	5	1	0	23	0	0	0	6	0	1	0	1	28	0	0	173	8	8	88	0	3	83	2	8	305	12
	ASV0040	0	0	120	28	3	0	0	1	7	0	786	1	2	0	0	0	0	12	6	0	0	0	0	3	0	450	0	0	0	0	0	0	0	0	0	1	0	0	0	0	0	0	0	0	0	0	0	0
	ASV0041	0	3	47	1	9	1	109	2	0	1	8	0	5	0	1	20	4	124	0	26	0	0	6	2	143	105	0	2	20	3	1	4	0	0	18	0	0	50	2	14	21	0	0	17	0	5	80	50
	ASV0042	3	6	11	9	5	0	6	3	4	27	13	0	18	0	5	2	2	12	0	12	3	3	9	10	473	177	8	3	41	87	3	0	1	5	0	1	0	1	4	2	4	27	1	4	9	43	1	222
	ASV0043	8	1	21	0	0	71	65	321	0	0	0	1	0	101	7	0	0	1	0	6	103	6	350	0	0	0	0	0	25	1	0	2	0	0	0	9	0	57	4	1	51	0	0	0	0	0	0	0
	ASV0044	479	93	1	1	0	0	4	0	0	14	1	0	0	0	9	84	36	31	0	0	0	0	0	6	298	1	0	0	154	159	0	0	0	0	0	0	0	0	0	0	0	0	0	0	0	0	0	0
	ASV0045	1	0	25	206	13	1	0	41	61	0	191	28	12	0	0	20	0	139	12	0	2	0	9	15	0	321	17	0	0	1	0	0	9	0	194	0	0	0	0	0	2	0	0	0	0	0	1	0
	ASV0046	28	9	13	3	0	18	4	0	5	10	15	183	34	35	9	9	5	2	0	2	42	134	9	5	128	67	33	5	5	7	3	1	9	17	8	21	4	397	1	0	3	0	0	0	6	3	1	0
	ASV0047	0	0	37	74	12	8	20	255	1	6	20	0	35	0	2	5	2	8	0	1	82	2	17	2	10	25	31	1	0	1	40	18	4	2	6	2	3	19	21	9	71	100	14	94	4	6	1	20
	ASV0048	76	16	323	1	1	0	1	0	1	3	1	122	10	4	7	3	2	15	0	1	5	33	3	14	27	20	31	9	91	34	28	4	7	1	12	5	16	0	2	0	0	3	1	0	32	12	4	31
	ASV0049	216	2	996	0	0	0	0	0	1	0	0	0	0	0	0	0	0	14	0	0	0	0	0	0	10	0	7	1	9	1	0	0	5	6	25	0	0	0	0	0	0	0	0	0	0	0	0	0
	ASV0050	7	0	22	0	0	66	51	308	0	0	0	0	2	96	1	0	0	0	1	5	113	15	304	0	0	0	0	0	20	0	0	0	0	0	0	8	0	50	0	2	58	0	0	0	0	0	0	2
	ASV0051	0	0	0	0	0	0	0	0	0	0	1	0	0	0	0	0	0	0	0	0	0	0	0	0	0	1	0	0	0	0	0	0	0	0	117	0	0	0	4	0	691	0	0	0	0	0	0	0
	ASV0052	8	5	0	284	61	0	0	0	122	82	27	0	41	1	0	33	1	10	21	17	27	9	2	237	46	111	16	16	24	25	0	0	0	0	1	0	0	0	1	0	0	0	0	0	0	0	0	0
	ASV0053	0	1	0	0	0	0	0	0	0	0	0	0	0	0	0	0	0	0	0	0	1	0	0	0	0	0	0	0	0	0	0	0	4	1	152	0	0	0	0	0	0	24	23	214	51	19	171	1
	ASV0054	0	5	8	3	5	8	13	4	0	0	9	0	11	0	6	1	0	1	1	6	8	1	16	1	6	14	1	1	2	1	7	2	7	11	4	2	2	3	9	0	19	173	120	490	3	5	3	22
	ASV0055	0	0	0	0	0	0	0	0	0	0	0	0	0	0	0	0	0	0	0	0	0	0	0	0	0	0	0	0	0	0	0	1	0	3	169	0	0	0	0	0	0	19	27	204	56	21	176	0
	ASV0056	0	0	25	1	2	0	1	0	0	0	10	0	2	0	24	22	2	101	0	0	1	1	4	0	0	12	0	0	1	4	0	1	0	0	18	1	1	105	12	8	60	0	1	72	1	13	419	2
	ASV0057	0	0	0	0	0	0	0	0	0	0	0	0	0	0	0	0	0	0	0	0	0	0	0	0	0	0	0	0	0	0	0	0	0	0	112	0	1	0	5	0	686	0	0	0	0	0	0	0
	ASV0058	0	0	0	0	0	1	0	2	1	67	13	0	6	0	0	0	0	0	317	1	4	1	0	369	11	41	336	1	16	0	0	0	0	0	0	0	0	0	0	0	0	0	0	1	0	0	0	0
	ASV0059	23	0	1154	0	0	0	0	0	0	0	0	0	0	0	0	0	0	6	0	0	0	1	0	0	0	0	0	0	0	0	0	0	0	0	0	0	0	0	0	0	0	0	0	0	0	0	0	0
	ASV0060	0	5	228	0	0	7	1	13	2	3	11	0	36	0	8	2	3	18	1	5	0	1	14	0	89	25	3	0	12	2	2	6	5	1	8	6	2	3	7	5	77	14	25	97	12	71	21	19
	ASV0062	1	5	147	3	4	0	1	8	0	1	10	0	9	0	3	1	0	3	0	5	0	0	10	0	1	18	0	0	0	1	0	8	0	3	17	3	1	12	3	12	104	3	12	200	1	11	14	14
	ASV0063	1	21	46	12	9	5	2	13	1	7	40	1	12	1	33	40	14	15	1	11	3	0	20	0	22	24	6	0	17	27	3	6	39	19	197	3	3	5	7	7	29	33	28	143	10	30	1	34
	ASV0064	0	0	0	0	0	0	0	0	0	0	0	0	0	0	0	0	0	0	0	0	0	0	0	0	0	0	0	0	0	0	0	0	0	0	0	0	0	0	0	0	0	0	0	1096	0	0	0	0
	ASV0065	0	0	4	0	0	0	0	0	0	0	0	0	0	0	0	0	0	0	0	0	0	0	0	0	0	0	0	0	0	0	0	0	0	1	349	0	0	0	0	0	510	0	0	0	0	0	0	0
	ASV0066	4	1	0	260	53	0	0	0	93	59	24	0	35	1	0	24	1	13	19	17	16	6	0	224	46	85	11	16	36	15	0	0	0	0	0	0	0	0	0	0	0	0	0	0	0	0	0	0
	ASV0067	21	8	3	0	0	1	0	0	1	2	0	1	3	1	4	1	8	4	0	0	15	9	3	1	119	5	35	2	57	60	9	3	3	11	37	42	73	491	1	0	0	0	0	0	1	0	0	0
	ASV0068	0	0	0	189	105	0	0	0	65	18	5	0	0	0	0	0	0	0	25	3	0	0	0	11	5	2	0	0	0	0	0	0	3	2	1	91	11	3	101	8	13	0	0	0	0	0	1	0
	ASV0069	0	1	23	1	1	1	0	0	1	2	5	0	2	4	22	8	3	78	0	3	0	0	2	0	0	11	2	1	2	2	0	3	0	0	22	0	0	97	4	7	44	0	1	74	2	18	354	2
	ASV0070	0	0	1	0	0	0	6	0	0	21	4	0	3	0	1	0	0	0	0	0	0	0	3	8	144	141	0	0	2	0	0	0	0	0	0	0	0	0	0	0	0	0	8	1	0	0	0	5
	ASV0071	0	0	0	0	0	0	0	0	0	0	0	0	0	29	0	0	0	0	37	148	0	0	2	0	56	1	0	5	0	0	0	0	16	1	3	8	2	461	0	0	0	0	0	0	0	0	0	0
	ASV0072	0	2	5	0	4	0	1	4	0	5	13	0	9	10	11	1	4	18	0	2	1	0	34	4	88	10	26	3	29	15	2	9	1	8	14	2	4	13	15	2	46	9	11	52	22	15	7	29
	ASV0073	1	0	10	83	1	9	7	0	133	3	44	3	2	1	0	3	0	30	34	4	20	0	0	164	0	387	17	0	2	0	0	0	0	0	0	0	0	0	0	0	0	0	0	0	0	0	0	0
	ASV0074	2	0	7	179	32	9	13	0	145	16	29	10	59	3	1	14	0	81	51	16	2	2	0	105	2	138	33	0	3	0	0	0	0	0	0	0	0	0	0	0	0	0	0	0	0	0	0	0
	ASV0075	0	0	1	0	0	10	9	16	0	1	0	1	4	3	2	1	0	0	0	2	12	23	2	0	0	0	3	0	0	0	581	14	0	0	0	18	1	147	3	0	0	0	0	1	0	0	0	0
	ASV0076	54	14	1	0	15	0	4	1	15	19	8	1	76	5	1	54	1	308	7	10	35	14	2	108	11	2	105	20	4	1	0	0	2	0	0	0	0	0	0	0	1	0	2	0	2	0	0	0
	ASV0077	0	0	0	0	0	0	0	0	0	1	0	0	0	0	0	0	0	0	0	0	2	1	0	0	0	0	0	0	0	0	17	11	21	7	16	101	102	2	55	5	5	13	15	0	13	15	0	23
	ASV0078	0	0	1	358	52	25	13	0	0	1	0	0	0	1	2	18	2	34	178	31	1	1	1	2	3	0	0	0	0	4	0	2	20	9	7	0	2	0	0	3	0	0	0	0	0	0	0	2
	ASV0079	0	0	0	1	0	0	0	0	0	0	0	0	0	0	0	0	0	0	0	0	0	0	0	0	0	0	0	0	0	0	0	0	0	0	0	0	0	0	241	16	176	1	0	3	0	0	0	0
	ASV0080	0	0	22	57	2	1	3	4	2	4	17	0	30	1	4	1	1	19	7	3	5	0	5	0	12	18	2	1	3	11	6	5	5	17	34	6	2	8	8	10	27	4	12	20	3	7	4	9
	ASV0081	0	0	0	0	0	0	0	0	0	0	0	0	0	0	0	0	0	0	0	0	0	0	0	0	0	0	0	0	0	0	0	0	1	0	0	0	0	0	199	12	129	0	0	2	0	0	0	1
	ASV0082	5	1	15	0	0	41	37	198	0	0	0	0	1	56	7	0	0	0	0	2	76	12	239	0	0	0	1	0	19	0	0	1	0	0	0	3	0	21	4	0	24	0	0	0	0	0	0	0
	ASV0083	0	1	19	0	0	38	1	0	0	3	1	0	0	0	0	0	0	0	73	3	245	45	0	335	14	13	62	0	0	0	0	0	0	0	1	0	0	0	0	0	0	0	0	0	0	0	0	0
	ASV0084	0	0	160	58	1	0	0	0	4	0	340	0	0	0	0	0	0	13	11	0	0	0	1	0	0	260	0	0	0	0	0	0	0	0	0	0	0	0	0	0	0	0	0	0	0	0	0	0
	ASV0085	350	67	0	0	0	0	0	0	0	6	2	0	0	0	8	58	25	15	0	1	0	0	1	6	141	4	0	0	92	68	0	0	0	0	0	0	0	0	0	0	0	0	0	0	0	0	0	0
	ASV0086	0	0	0	0	0	0	0	0	319	59	34	0	0	0	0	0	0	0	0	0	1	0	0	246	4	163	0	0	0	0	0	0	0	0	0	0	0	0	0	0	0	0	0	0	0	0	0	1
	ASV0087	0	0	0	0	1	0	0	0	0	0	2	0	1	0	6	1	0	22	0	0	0	0	1	0	0	0	1	0	0	3	0	0	0	0	3	0	0	84	0	2	5	0	2	9	6	22	401	5
	ASV0089	0	0	0	13	0	0	0	0	0	1	0	664	111	6	0	0	0	0	0	0	4	3	0	0	1	0	7	1	3	0	0	0	0	0	2	0	0	0	0	0	0	0	0	0	0	0	0	0
	ASV0090	0	0	4	345	47	25	11	1	1	0	0	0	0	1	6	8	2	28	147	41	1	0	1	0	2	0	0	0	0	2	0	0	25	8	5	0	2	0	2	9	0	0	0	0	0	0	0	3
	ASV0091	0	0	2	70	2	9	5	2	137	3	28	0	6	0	0	2	0	29	38	9	19	1	0	132	1	300	13	1	1	0	0	0	0	0	0	0	0	0	0	0	0	0	0	0	0	0	0	0
	ASV0092	0	0	0	0	0	0	0	0	0	0	0	0	0	0	0	0	0	0	0	0	0	0	0	0	0	0	0	0	0	0	0	0	0	0	0	0	0	0	174	13	147	0	0	2	0	0	0	4
	ASV0093	5	2	2	190	123	11	10	0	6	3	0	0	10	0	1	51	0	46	70	174	11	9	1	1	1	0	10	1	5	1	1	1	2	5	1	0	0	0	0	1	5	0	0	0	0	0	0	10
	ASV0094	3	15	0	0	0	4	9	0	0	5	0	0	0	0	17	15	32	0	0	8	0	4	0	0	14	0	5	12	8	8	0	16	5	16	0	1	36	1	12	45	0	31	63	0	25	45	1	16
	ASV0095	129	36	66	0	2	0	5	0	63	89	66	0	0	0	1	0	0	18	0	1	0	0	0	8	223	64	1	2	0	1	0	0	0	0	0	0	0	0	0	0	3	0	0	2	0	0	0	0
	ASV0096	0	1	0	0	1	1	4	2	14	46	20	0	43	0	2	0	1	0	1	4	41	8	40	0	1	2	16	8	0	18	0	0	0	34	4	2	2	2	1	6	10	166	161	48	0	0	0	0
	ASV0097	0	3	3	1	0	0	0	0	3	7	3	21	88	0	5	3	0	0	0	0	0	0	0	49	174	80	20	3	1	0	61	6	0	1	0	2	0	3	1	5	0	9	5	45	2	28	0	37
	ASV0098	0	0	0	4	0	0	1	0	0	3	0	416	80	0	0	0	0	0	2	0	12	1	0	0	7	0	5	0	10	12	13	5	0	0	4	6	3	93	0	0	0	0	0	0	0	0	0	0
	ASV0099	0	1	2	3	7	12	10	2	0	2	1	68	39	1	6	1	0	6	1	6	20	5	2	10	16	3	4	0	1	0	59	11	2	3	10	3	0	25	9	4	5	2	3	243	1	1	2	14
	ASV0100	0	0	24	1	0	0	0	0	0	0	0	31	17	1	1	0	0	0	3	0	4	0	0	0	0	0	5	0	0	0	40	3	12	5	13	2	0	19	1	0	0	0	0	117	3	2	0	1
	ASV0101	0	2	74	1	3	0	3	9	1	5	339	0	8	2	4	1	3	10	0	3	1	0	12	0	16	21	1	0	3	7	3	7	6	5	3	1	2	7	2	3	52	12	6	26	0	6	1	10
	ASV0102	0	0	0	8	1	0	0	0	0	1	0	584	107	1	0	0	0	0	0	0	2	3	0	0	0	0	12	1	0	1	0	0	0	0	1	0	0	0	0	0	0	0	0	0	0	0	0	0
	ASV0103	0	0	2	1	0	0	0	0	6	6	4	29	90	0	0	0	0	6	0	0	0	0	1	34	174	91	20	5	0	0	55	5	0	1	0	1	0	0	0	4	0	4	6	40	1	24	0	32
	ASV0104	0	0	0	1	93	0	0	0	0	2	0	0	0	0	0	1	5	0	0	0	0	1	0	0	0	0	0	0	1	11	2	21	5	3	0	10	119	0	4	2	0	31	15	1	21	31	1	26
	ASV0105	30	29	1	0	0	3	8	0	1	5	1	0	10	7	7	12	34	14	0	1	16	15	6	0	94	1	29	14	39	68	23	9	1	21	49	6	10	80	4	0	0	0	0	1	3	0	0	0
	ASV0106	0	0	0	0	0	0	0	0	270	57	32	0	0	0	0	0	0	0	0	0	0	0	0	214	8	130	0	0	0	0	0	0	0	0	0	0	0	0	0	0	0	0	0	0	0	0	0	0
	ASV0107	0	0	0	0	0	0	0	0	0	0	0	0	0	0	0	0	0	0	0	0	0	0	0	0	0	0	0	0	0	0	0	0	32	2	39	0	0	0	0	0	0	0	0	0	201	57	61	2
	ASV0108	0	0	0	0	0	51	27	79	0	2	0	1	1	5	6	1	0	2	0	2	16	11	0	0	0	0	0	0	1	0	306	7	0	0	0	7	1	105	4	0	0	0	0	2	0	0	0	0
	ASV0109	0	3	9	3	0	4	2	4	0	10	12	0	3	0	2	1	2	12	0	2	4	2	2	0	56	15	2	0	12	32	10	0	17	63	88	16	9	27	2	4	16	2	26	15	29	16	6	8
	ASV0110	2	7	0	273	227	11	9	0	0	8	4	0	0	2	1	12	2	6	18	72	16	5	1	4	1	0	1	1	0	1	2	0	0	1	0	1	1	0	2	1	2	1	0	0	0	0	0	1
	ASV0111	0	0	0	0	0	0	0	0	0	0	0	0	0	0	0	0	0	0	0	0	0	0	0	0	0	0	0	0	0	0	0	0	0	0	27	0	0	0	0	1	0	0	0	33	10	7	486	0
	ASV0112	0	4	0	0	2	35	25	158	1	5	7	0	1	0	8	1	3	0	0	2	1	5	0	30	203	17	12	31	16	25	0	2	0	17	0	13	5	0	7	3	1	0	0	0	9	4	0	2
	ASV0113	0	0	0	0	0	0	0	0	0	0	0	0	0	0	0	0	0	0	0	0	0	0	0	0	0	4	0	0	0	0	0	0	0	0	54	0	0	0	0	0	439	0	0	0	0	0	0	0
	ASV0114	0	1	88	3	1	0	3	8	3	5	286	0	4	0	10	1	3	6	1	4	1	0	15	0	12	16	2	0	1	6	5	10	1	6	2	2	4	1	4	5	48	10	5	20	2	11	3	4
	ASV0115	0	1	0	0	0	0	2	0	0	1	0	0	0	0	1	0	0	0	0	0	8	9	0	0	0	0	0	0	8	9	212	33	117	130	124	1	0	4	8	0	0	0	0	0	1	1	0	0
	ASV0116	35	28	4	0	0	4	10	0	2	5	6	0	6	3	7	17	17	8	0	0	14	7	3	1	99	3	21	15	41	60	18	4	2	18	57	2	3	101	6	0	0	0	0	3	2	1	0	0
	ASV0117	0	0	0	0	0	2	2	0	1	11	10	0	5	0	0	4	6	23	0	3	8	2	11	1	167	7	3	1	3	0	5	40	0	34	4	5	1	3	5	2	11	52	4	40	4	5	0	10
	ASV0118	0	0	0	0	0	0	0	0	0	0	0	0	0	0	0	0	0	0	0	0	0	0	0	0	0	0	0	0	0	0	1	0	4	1	621	0	0	0	0	0	0	0	0	0	0	0	0	0
	ASV0119	0	1	3	0	2	0	0	0	0	0	2	0	0	1	22	8	1	10	0	0	0	0	6	0	0	2	0	0	1	1	0	0	0	1	3	2	0	52	2	4	21	0	4	48	1	7	358	0
	ASV0120	30	7	26	0	0	0	0	0	65	233	83	0	1	0	0	1	1	6	0	0	0	0	0	4	132	57	0	0	15	1	0	0	0	0	0	0	0	0	0	0	0	0	0	0	0	0	0	0
	ASV0121	15	29	1	0	0	2	6	0	1	6	0	0	0	10	11	45	12	9	0	0	0	48	2	0	5	0	15	10	14	19	1	5	2	4	4	10	1	0	32	2	3	9	8	4	42	15	4	2
	ASV0122	0	0	43	3	5	3	1	2	0	4	5	0	2	2	13	2	0	27	1	1	7	0	171	0	2	19	1	0	0	1	1	1	3	7	12	4	1	8	4	4	19	3	15	22	2	16	15	2
	ASV0123	5	3	0	254	201	11	9	1	0	2	5	0	0	1	0	7	4	6	30	61	16	2	0	2	8	0	1	1	1	0	1	0	0	0	0	1	2	0	1	1	0	0	1	0	1	1	0	0
	ASV0124	0	6	84	31	10	2	1	17	1	2	52	0	8	2	4	0	1	10	2	5	21	5	6	0	3	0	1	1	0	3	8	8	3	3	2	2	1	5	10	5	56	22	17	13	2	4	0	2
	ASV0125	0	1	32	1	1	0	0	1	0	1	3	0	1	0	5	1	1	45	0	0	2	0	23	2	1	35	0	0	0	0	0	2	0	0	2	1	0	3	2	5	15	3	5	2	1	11	50	5
	ASV0126	0	0	0	0	0	0	0	0	0	0	0	0	3	1	0	0	0	0	0	0	0	0	0	0	0	0	0	1	0	0	6	1	0	0	2	149	6	276	1	1	0	0	0	1	1	0	0	0
	ASV0127	0	1	0	0	6	1	0	1	0	0	3	0	0	0	1	0	6	0	2	1	0	0	0	0	0	0	1	3	0	1	2	1	78	10	6	7	6	1	214	16	18	0	0	0	0	1	0	3
	ASV0128	0	4	32	5	1	1	3	0	0	3	3	0	5	1	8	2	1	21	0	1	2	0	168	1	0	14	1	0	1	2	2	1	4	6	17	0	0	12	6	9	23	1	8	23	5	12	15	4
	ASV0129	0	0	0	1	0	0	1	0	0	0	0	0	3	0	0	0	0	0	0	0	1	0	0	0	3	9	0	0	0	2	0	0	0	0	0	2	0	0	0	0	3	169	107	93	0	0	0	0
	ASV0130	8	6	1	0	0	2	15	3	0	0	0	0	0	1	4	35	3	0	3	6	4	34	1	0	0	0	8	69	0	0	3	1	1	2	1	15	0	1	22	6	3	0	0	0	20	9	5	27
	ASV0131	46	1	412	0	0	0	0	0	0	0	1	3	0	0	0	0	0	3	0	0	2	1	0	1	40	23	15	1	7	2	0	0	3	0	39	0	0	0	0	0	0	0	0	0	0	0	0	0
	ASV0133	0	1	0	0	0	0	0	1	0	0	0	0	0	0	0	0	0	0	0	0	0	0	0	0	1	0	0	0	0	0	0	0	29	7	28	0	0	0	0	0	0	0	0	1	165	47	48	1
	ASV0134	0	0	9	0	1	0	0	1	0	0	2	0	1	1	0	0	0	3	2	0	1	0	2	0	0	0	0	0	0	0	0	0	0	1	3	0	0	1	0	0	4	0	1	0	0	2	0	4
	ASV0135	0	0	0	0	0	0	0	0	1	0	0	0	0	0	0	0	0	0	0	0	0	0	0	0	0	0	0	0	0	0	0	0	2	0	77	1	0	0	0	0	0	5	11	92	26	14	92	1
	ASV0136	0	0	0	0	0	0	2	0	0	0	0	6	0	4	1	0	6	0	0	1	1	1	0	0	0	0	15	0	2	6	0	0	0	12	0	9	8	5	0	0	0	0	0	0	4	8	0	0
	ASV0137	7	6	2	1	0	10	4	0	3	2	5	94	10	19	2	3	5	1	0	2	14	52	7	1	53	38	16	5	6	2	0	0	2	10	7	8	4	173	0	0	1	0	0	0	4	2	0	0
	ASV0138	1	2	6	2	0	1	3	3	3	13	3	0	9	2	2	2	2	4	0	2	1	1	3	9	194	64	5	3	18	27	1	0	0	7	2	0	0	2	4	0	3	9	0	2	4	16	3	94
	ASV0139	0	0	16	27	3	4	11	107	1	2	7	0	15	3	0	1	0	3	0	1	44	0	3	0	6	10	15	0	0	1	15	9	0	0	4	4	1	10	9	1	19	40	9	34	0	3	0	12
	ASV0140	2	0	0	1	0	0	28	0	0	2	2	1	0	1	11	56	17	4	1	6	0	8	5	0	99	1	27	2	9	47	26	1	6	19	1	2	4	2	4	6	0	1	0	0	18	16	4	0
	ASV0141	0	0	53	12	0	0	0	0	2	1	319	0	0	0	0	0	0	15	2	0	0	0	0	0	0	187	1	0	0	0	0	0	0	0	0	0	0	0	0	0	0	0	0	0	0	0	0	0
	ASV0142	0	0	23	12	8	7	0	0	7	0	17	0	16	0	2	0	0	10	0	1	3	1	3	0	0	0	0	0	0	0	9	14	10	2	14	1	2	105	6	1	11	63	15	165	0	5	1	5
	ASV0143	6	18	0	0	0	3	16	1	1	3	3	8	0	0	2	8	8	1	0	3	3	6	0	2	137	4	6	6	0	0	14	6	4	2	1	2	0	115	0	0	0	0	0	0	0	1	0	2
	ASV0144	0	4	0	0	7	37	27	107	0	10	7	0	0	1	2	1	0	0	1	5	3	2	0	27	162	9	10	31	18	18	0	0	0	20	0	11	1	2	5	5	2	0	0	0	11	2	0	2
	ASV0145	3	3	0	119	16	0	0	0	59	45	8	0	28	1	1	21	1	12	15	7	11	5	0	115	16	41	11	10	29	6	0	0	0	0	1	0	0	0	0	0	0	0	1	0	0	0	0	0
	ASV0146	1	1	37	80	7	0	0	12	23	1	84	11	1	1	0	9	0	56	5	2	0	0	3	6	0	132	12	0	1	0	0	0	5	0	73	0	0	0	1	0	1	0	0	0	0	0	0	0
	ASV0147	0	0	6	0	0	0	3	4	0	0	0	0	6	3	2	1	2	9	0	0	5	0	6	0	1	0	2	2	1	2	2	2	1	1	0	0	1	1	1	1	3	0	0	2	1	8	26	7
	ASV0148	0	0	19	1	0	0	0	0	0	0	0	26	20	1	0	0	0	0	6	0	5	0	0	0	0	0	3	1	0	1	24	3	7	4	18	0	0	25	0	0	0	0	0	96	6	1	2	0
	ASV0149	0	0	2	2	1	0	1	2	0	0	1	0	7	4	8	2	1	7	1	1	2	0	8	0	0	0	0	0	1	1	1	5	0	0	1	0	0	1	1	1	6	1	2	0	2	2	19	5
	ASV0150	0	0	6	2	0	0	0	0	1	0	3	0	0	1	12	10	2	37	0	0	0	0	2	0	0	8	0	0	0	1	0	1	1	0	11	0	0	47	3	2	41	0	2	40	1	8	190	3
	ASV0151	13	13	15	3	0	14	12	25	3	7	4	6	2	5	27	2	3	6	1	4	20	21	7	7	44	12	30	2	15	21	0	0	4	14	8	4	0	0	3	7	11	0	1	0	6	14	4	8
	ASV0152	0	10	47	18	14	1	2	1	0	1	30	0	10	5	5	1	6	2	1	2	9	0	49	1	14	19	3	1	3	3	21	2	1	1	4	0	2	1	5	1	18	32	18	115	2	5	0	0
	ASV0153	2	1	32	96	9	0	0	10	18	1	72	6	6	0	0	6	0	61	12	1	1	0	3	5	0	118	10	0	1	0	0	0	2	0	71	0	0	0	0	0	1	0	0	0	0	0	0	0
	ASV0154	0	1	16	2	1	0	46	0	0	0	3	0	0	0	0	2	1	37	1	16	0	0	3	0	66	49	0	0	6	0	1	0	0	0	6	0	0	22	0	7	4	0	0	6	0	1	34	16
	ASV0155	2	6	1	1	6	3	4	1	1	13	24	0	0	0	4	10	14	1	6	6	1	5	0	0	25	2	1	8	5	13	3	6	6	38	4	12	6	0	5	12	5	4	11	18	11	25	1	16
	ASV0156	0	1	15	1	2	0	44	1	0	0	4	0	2	0	2	6	0	65	0	8	0	0	4	1	52	43	0	1	5	1	1	0	0	0	6	0	0	18	5	9	6	0	0	13	0	0	37	15
	ASV0157	118	0	404	0	0	0	0	0	0	1	0	0	0	0	0	0	0	8	0	0	0	0	0	0	1	0	4	2	6	0	0	0	2	4	8	0	0	0	0	0	0	0	0	0	0	0	0	0
	ASV0158	17	7	27	0	0	2	1	0	0	1	7	0	1	0	0	0	1	3	0	1	11	43	0	0	62	1	3	44	111	31	0	0	5	12	127	4	10	24	0	0	0	0	0	0	0	0	0	0
	ASV0159	0	0	0	0	0	20	8	28	0	2	0	1	0	2	10	0	0	0	0	0	19	11	0	0	6	0	0	0	0	0	247	1	1	0	0	14	2	177	1	0	0	0	0	1	0	0	1	0
	ASV0160	14	5	6	144	57	9	7	0	8	13	7	0	1	5	9	33	2	10	18	19	22	21	9	0	17	0	0	0	67	24	0	0	0	1	0	0	2	0	0	0	0	0	0	0	0	1	0	0
	ASV0161	15	109	3	0	0	0	12	0	0	0	0	0	0	0	100	2	16	4	0	2	0	0	1	0	147	0	0	0	109	29	0	0	0	1	0	0	0	1	0	0	0	1	0	0	0	0	0	0
	ASV0162	1	3	5	2	2	2	2	1	0	10	6	0	11	4	0	2	0	1	0	3	1	1	8	2	185	60	1	2	14	29	1	1	0	3	0	0	1	4	2	1	1	9	1	0	5	17	1	83
	ASV0164	0	0	0	0	0	0	1	0	0	0	0	0	0	0	0	0	0	0	0	0	0	0	1	0	0	0	0	0	0	0	0	0	0	0	0	0	0	0	0	0	297	0	0	0	0	0	0	0
	ASV0165	0	0	0	0	0	0	0	0	1	1	1	0	0	0	3	3	0	1	0	0	0	0	0	0	0	0	0	0	0	0	0	0	0	0	0	0	0	37	4	0	2	0	0	1	0	2	453	0
	ASV0166	6	21	0	1	10	0	0	0	0	0	0	0	33	0	46	0	1	0	0	29	0	0	0	0	0	0	99	247	0	16	0	5	0	0	0	1	13	0	0	0	0	0	0	0	0	0	0	0
	ASV0167	0	5	53	18	2	0	2	9	0	3	36	0	9	2	2	0	1	9	2	2	4	3	9	0	1	3	2	1	0	1	4	8	1	0	0	1	8	6	9	4	66	29	16	17	2	6	2	1
	ASV0168	1	0	13	0	0	10	3	12	0	0	1	0	0	13	5	0	0	0	0	1	28	1	22	0	0	0	0	0	4	0	0	0	0	0	0	0	0	102	3	2	61	0	0	0	0	0	0	4
	ASV0169	5	0	0	0	0	1	0	0	0	0	0	0	0	4	0	0	0	0	7	1	2	0	0	0	0	0	0	0	0	2	0	0	0	0	0	0	0	0	0	0	0	0	0	0	0	0	0	0
	ASV0170	0	0	0	0	0	0	0	0	0	0	0	0	0	0	0	0	0	0	0	0	0	0	0	0	0	0	0	0	0	0	0	0	0	3	0	0	0	0	0	0	0	0	0	0	30	54	0	0
	ASV0171	0	0	0	0	0	0	0	0	0	0	0	0	0	0	0	0	0	0	0	0	0	0	0	0	0	0	0	0	0	0	7	272	2	1	4	0	0	0	1	0	0	18	19	2	1	0	0	82
	ASV0172	0	0	0	5	0	5	0	0	0	0	0	374	65	9	0	1	1	0	0	0	4	4	0	0	2	0	48	2	0	0	0	0	0	0	0	0	2	2	0	0	0	0	0	0	0	0	0	0
	ASV0173	0	0	51	7	0	0	0	0	0	0	291	1	0	0	0	0	0	7	3	0	0	0	0	0	0	161	0	0	0	0	0	0	0	0	0	0	0	0	0	0	0	0	0	0	0	0	0	0
	ASV0174	0	0	0	0	0	0	0	0	0	1	0	0	0	0	0	0	0	0	0	0	0	0	0	0	0	0	0	0	0	0	1	5	0	0	0	0	0	10	0	0	2	2	3	15	0	2	0	0
	ASV0175	5	3	3	0	0	8	2	0	2	2	8	78	19	14	4	2	1	1	0	1	14	61	7	1	34	28	15	3	1	5	1	0	2	3	1	5	0	154	0	0	1	0	0	0	3	4	1	0
	ASV0176	0	0	2	4	4	0	2	3	0	1	0	0	1	0	0	0	2	13	0	3	3	0	17	0	0	0	0	0	0	0	0	5	0	0	0	0	0	8	1	0	9	4	8	26	1	2	0	12
	ASV0177	3	71	0	0	0	5	13	0	0	0	0	5	0	0	1	0	2	0	1	2	2	1	1	0	348	6	9	1	0	32	0	0	1	2	0	0	0	0	0	0	0	0	0	0	0	0	0	0
	ASV0178	14	12	17	0	0	0	0	0	0	0	0	18	82	1	0	24	7	78	1	0	1	0	0	0	0	0	173	49	0	1	5	0	0	1	0	0	0	3	0	0	0	0	0	0	0	0	0	0
	ASV0179	3	0	0	0	2	0	7	0	0	7	0	0	0	0	9	1	10	0	16	3	0	0	0	1	3	0	1	2	0	0	0	0	4	74	0	7	7	0	4	21	0	4	7	0	8	41	1	2
	ASV0180	0	2	2	0	0	3	7	5	2	0	1	0	4	0	2	2	1	0	0	1	7	0	3	0	3	4	0	0	2	1	2	2	3	5	1	0	0	1	5	2	6	75	40	180	0	3	1	7
	ASV0181	0	0	0	0	0	0	0	0	0	0	0	0	0	0	0	0	0	0	0	0	0	0	0	0	0	0	0	0	0	0	0	71	1	12	0	24	21	2	13	10	1	6	20	3	7	16	0	9
	ASV0182	0	0	0	0	0	0	0	0	0	25	8	0	6	0	0	0	0	0	132	3	2	0	0	141	7	17	125	0	6	0	0	0	0	0	0	0	0	0	0	0	0	0	0	0	0	0	0	0
	ASV0183	47	2	27	0	0	0	0	0	2	2	0	1	4	4	0	2	1	49	0	2	0	4	0	2	16	5	29	7	40	6	28	4	0	0	1	0	1	0	0	2	1	0	0	1	19	17	1	2
	ASV0184	1	0	1	44	0	6	2	0	71	4	21	2	0	0	0	4	0	13	21	4	7	1	0	77	1	188	5	0	1	0	0	0	0	0	0	0	0	0	0	0	0	0	0	0	0	0	0	0
	ASV0185	70	2	31	0	0	1	0	0	8	3	0	5	19	0	0	18	0	18	33	9	8	6	2	197	4	0	13	4	20	0	0	0	0	0	0	0	0	0	0	0	0	0	0	0	0	0	0	0
	ASV0186	2	6	0	0	1	1	1	0	1	3	2	0	4	0	14	1	2	0	0	3	0	1	3	0	34	23	0	0	11	17	7	8	7	38	29	1	16	7	3	16	3	3	8	0	6	55	0	9
	ASV0187	0	0	0	0	0	0	0	0	0	0	0	0	0	0	0	0	0	0	0	0	0	0	0	0	0	0	0	0	0	0	0	0	4	1	0	142	299	22	0	0	0	0	0	0	0	0	0	0
	ASV0188	14	5	1	1	0	16	17	1	10	7	2	2	15	1	0	0	0	1	0	1	32	100	5	0	38	0	6	2	48	92	1	1	8	15	2	0	0	0	1	0	0	0	0	0	0	0	0	0
	ASV0189	7	0	452	0	0	0	0	0	1	0	2	0	0	0	0	0	0	3	0	0	0	0	0	0	0	2	0	1	0	0	0	0	0	0	0	0	0	0	0	0	0	0	0	0	0	0	0	0
	ASV0190	0	0	0	0	0	0	0	0	0	0	0	0	0	0	0	0	0	0	0	0	0	0	0	0	0	0	0	0	0	0	1	0	0	0	0	0	0	0	113	7	69	0	0	0	0	0	0	0
	ASV0191	0	2	0	3	11	0	8	0	43	54	33	0	0	0	0	21	7	4	1	9	40	7	1	56	74	1	0	0	17	3	0	0	0	5	0	1	0	0	4	1	0	0	0	0	0	7	0	0
	ASV0192	33	16	5	0	1	0	3	0	1	5	0	43	37	4	24	5	4	0	0	0	4	7	0	6	25	0	17	1	49	7	17	4	4	2	1	6	5	5	0	4	0	3	2	0	9	24	0	5
	ASV0193	0	0	0	0	0	0	0	0	0	0	2	0	0	0	0	0	0	0	0	0	0	0	0	0	0	0	0	0	0	0	0	0	0	0	23	0	0	0	1	0	249	0	0	0	0	0	0	0
	ASV0194	0	7	12	6	7	2	2	3	0	2	17	0	9	2	7	18	7	6	0	1	3	1	5	1	8	4	1	0	6	13	2	2	16	9	77	3	2	3	0	2	11	20	12	59	5	9	1	6
	ASV0195	10	202	0	0	0	0	0	0	0	0	0	0	0	0	2	138	88	8	1	0	0	0	2	0	1	0	0	0	0	1	0	0	1	0	0	0	0	0	0	0	0	1	1	0	0	6	0	0
	ASV0196	0	0	35	0	0	0	0	1	0	3	421	0	0	0	0	0	0	0	0	0	0	0	0	0	0	0	0	0	0	0	0	0	0	0	0	0	0	0	0	0	0	0	0	0	0	0	0	0
	ASV0197	0	0	0	0	0	0	0	0	0	0	0	0	0	0	0	0	1	0	0	0	0	0	0	0	0	0	0	0	0	0	0	0	0	0	61	0	0	0	0	0	230	0	0	0	0	0	0	0
	ASV0198	0	0	0	0	0	0	0	0	0	0	0	0	0	0	0	0	0	0	0	0	1	0	0	0	0	0	0	0	0	0	0	0	4	0	12	0	0	0	1	1	0	0	0	0	90	11	79	0
	ASV0199	0	1	43	2	0	1	1	5	0	0	3	0	1	1	2	0	0	2	0	0	0	0	4	0	0	9	0	0	0	0	0	6	0	1	7	1	0	5	1	0	49	2	5	69	1	8	6	9
	ASV0200	0	0	1	0	0	0	0	0	0	0	0	0	0	0	0	0	0	0	0	0	0	0	0	0	0	0	0	0	0	0	0	16	0	0	0	45	100	3	0	0	0	0	0	0	0	0	0	98
	ASV0201	1	0	13	23	4	2	7	78	1	3	8	0	13	2	0	0	0	3	1	1	43	0	9	0	2	9	12	1	0	0	10	3	1	0	0	2	1	11	9	3	20	34	5	23	3	0	1	6
	ASV0202	0	0	0	0	1	0	0	0	0	16	6	0	3	0	0	0	0	0	120	1	5	2	0	130	8	19	128	0	5	0	0	0	0	0	0	0	0	0	0	0	0	0	0	0	0	0	0	0
	ASV0203	0	7	0	1	10	0	0	0	1	131	9	0	0	0	2	1	2	0	15	12	0	0	0	56	16	5	6	9	0	3	0	0	13	5	1	0	0	0	0	0	0	0	0	0	0	1	0	0
	ASV0204	0	1	2	0	1	0	0	0	0	19	10	0	2	0	0	0	4	0	1	4	0	1	0	0	12	1	1	0	0	0	3	5	17	53	2	12	6	5	2	2	2	14	12	8	6	4	0	179
	ASV0205	9	7	2	0	0	0	0	0	0	0	0	0	11	0	0	17	4	6	0	0	2	18	0	0	0	0	27	3	0	0	9	3	1	1	0	2	0	0	0	0	0	0	0	0	1	0	0	1
	ASV0206	0	0	0	0	0	0	0	0	0	0	0	0	0	0	0	0	0	0	0	0	0	0	0	0	47	0	0	0	182	48	0	0	66	21	70	0	0	0	0	0	0	1	0	0	0	0	0	0
	ASV0207	0	1	0	0	0	0	0	0	0	0	0	0	0	0	0	0	0	0	0	0	0	0	0	0	0	0	0	0	0	0	0	0	15	182	0	0	1	0	1	15	1	0	0	0	0	1	0	0
	ASV0208	0	0	0	125	23	0	0	0	142	57	1	0	0	0	0	23	0	0	4	1	0	0	0	30	0	1	0	0	6	2	0	2	3	0	0	0	0	0	0	0	0	3	2	1	0	0	0	2
	ASV0209	1	0	0	0	0	0	0	0	0	0	0	0	0	28	0	0	0	0	17	50	0	0	3	0	25	0	1	0	1	0	0	0	7	4	1	5	1	193	0	0	0	0	0	0	0	0	0	0
	ASV0210	0	1	0	0	0	0	1	0	3	6	1	20	60	0	1	1	0	3	0	2	0	0	0	28	93	49	14	2	0	0	30	6	0	0	2	3	1	1	0	2	0	4	3	11	2	20	1	18
	ASV0211	5	246	13	0	0	0	0	0	0	0	0	0	0	0	0	133	28	1	0	0	0	0	0	0	0	0	1	0	0	0	0	0	0	0	0	0	0	0	0	0	0	0	0	0	0	0	0	0
	ASV0212	0	2	87	0	0	1	0	7	2	0	3	0	7	0	5	0	0	13	0	1	2	0	3	0	18	11	0	0	9	2	0	1	0	0	8	4	2	0	7	3	21	14	19	26	3	21	9	9
	ASV0213	2	3	5	0	0	12	6	39	3	5	1	0	0	0	0	20	3	10	0	0	5	8	0	5	23	2	7	12	4	5	3	5	2	7	0	3	0	1	0	1	0	0	0	5	52	9	1	5
	ASV0214	0	0	0	0	0	0	0	0	0	6	3	0	0	1	0	0	0	0	0	1	0	0	2	3	67	54	0	0	0	0	0	0	0	0	0	0	0	1	0	0	0	1	0	0	0	0	0	2
	ASV0215	0	0	0	0	0	0	0	0	173	28	13	0	0	0	0	0	0	0	0	0	1	0	0	112	2	89	0	0	0	0	0	0	0	0	0	0	0	0	0	0	0	1	0	0	0	0	0	0
	ASV0216	47	2	138	0	0	0	0	0	0	0	1	0	0	0	0	0	0	2	0	0	1	0	1	0	1	0	0	0	9	1	0	0	8	3	198	0	0	0	0	0	0	0	0	0	0	0	0	0
	ASV0217	79	195	2	0	0	0	31	0	0	0	0	0	0	0	6	0	0	11	0	2	0	0	0	0	31	0	0	0	42	16	0	0	1	1	0	0	0	0	0	0	0	0	1	0	0	1	0	0
	ASV0218	1	8	0	10	38	0	4	0	0	0	0	0	0	0	0	7	11	0	1	8	1	5	1	0	0	0	0	0	0	0	1	101	0	0	0	0	0	0	0	0	0	0	0	0	0	0	0	68
	ASV0219	9	0	397	0	0	0	0	0	0	0	5	0	0	0	0	0	0	2	0	0	0	0	0	0	0	0	0	0	0	0	0	0	0	0	0	0	0	0	0	0	0	0	0	0	0	0	0	0
	ASV0220	0	1	5	0	0	0	2	2	0	0	0	0	1	25	28	3	0	1	0	0	1	0	7	0	0	0	0	0	0	0	0	0	0	0	0	1	0	101	2	0	67	0	0	0	0	0	0	0
	ASV0221	8	3	0	0	0	0	1	0	0	1	0	0	0	1	3	0	8	3	0	0	9	5	5	1	54	1	16	2	18	20	2	2	1	4	19	13	41	165	0	0	0	0	0	0	1	0	0	0
	ASV0222	0	0	0	0	0	0	0	0	0	0	0	0	0	0	0	0	0	0	0	0	0	0	0	0	0	0	0	0	0	0	0	0	0	0	0	0	0	0	0	0	0	0	0	411	0	0	0	0
	ASV0223	0	0	0	0	0	0	0	0	0	0	0	0	0	0	0	0	0	0	0	0	0	0	0	0	0	0	0	0	0	0	0	0	0	0	107	0	0	1	1	0	199	0	0	0	0	0	0	0
	ASV0224	1	1	0	0	1	17	4	1	0	5	2	0	1	0	0	0	0	0	2	2	7	27	0	0	30	0	0	0	4	12	0	0	4	11	1	21	0	23	2	0	0	1	0	0	2	0	0	0
	ASV0225	6	0	2	0	0	1	1	0	0	3	1	0	0	5	0	0	3	1	0	0	7	5	3	0	53	0	21	1	24	13	4	1	2	6	19	14	41	162	0	0	0	0	0	0	0	0	0	0
	ASV0226	0	0	0	0	0	0	0	0	0	0	0	0	0	0	0	0	0	0	0	0	0	0	0	0	0	0	0	0	1	0	4	0	0	0	0	19	2	380	0	0	0	0	0	0	0	0	0	0
	ASV0228	0	1	0	0	0	0	0	0	0	0	0	0	0	1	2	0	8	0	0	0	0	0	0	1	339	2	5	11	3	28	0	0	0	0	0	0	0	0	0	0	0	0	0	0	0	0	0	0
	ASV0229	2	9	0	1	4	0	2	0	0	4	0	0	2	0	38	6	27	6	0	1	0	0	2	0	2	0	2	0	1	3	0	32	2	14	12	0	12	0	3	21	1	3	6	1	4	41	0	4
	ASV0230	0	0	0	0	0	0	2	0	0	8	3	0	0	1	0	0	0	0	0	1	0	0	1	4	65	47	0	0	0	0	0	0	0	0	0	0	0	0	0	0	0	1	0	0	0	0	0	0
	ASV0231	0	0	0	0	0	0	0	0	0	0	0	0	0	0	0	0	0	0	0	0	0	0	0	0	0	0	0	0	0	0	0	0	0	0	0	0	0	0	0	0	0	0	0	402	0	0	0	0
	ASV0232	0	0	0	0	0	0	0	0	0	36	12	0	7	0	0	0	0	0	4	0	17	1	0	256	8	56	1	0	0	0	0	0	0	0	0	0	0	0	0	0	0	0	0	0	0	0	0	0
	ASV0233	1	1	32	0	1	2	1	16	1	0	0	0	2	0	1	0	0	1	0	2	0	0	4	0	0	3	0	2	0	3	3	3	2	0	5	1	14	12	0	11	16	9	13	3	16	21	1	1
	ASV0234	6	3	2	0	1	1	1	0	4	1	5	0	0	0	1	12	2	96	0	0	0	0	0	31	7	1	1	1	3	0	8	9	2	9	8	28	10	2	1	0	3	4	1	10	2	5	1	24
	ASV0235	0	0	0	0	2	0	0	0	258	33	0	0	0	0	0	1	0	0	0	0	1	0	0	66	0	1	0	0	0	0	0	0	0	0	0	6	0	0	6	0	0	1	1	0	1	1	0	1
	ASV0236	69	16	23	0	0	0	33	0	30	38	35	0	0	0	0	0	0	14	0	1	0	0	1	5	95	26	2	3	0	0	0	0	0	0	0	0	0	0	0	0	2	0	0	3	0	0	0	0
	ASV0237	3	12	18	2	5	2	1	2	0	2	11	0	2	0	9	15	8	6	1	0	0	0	4	0	5	0	1	1	6	4	2	1	16	11	79	0	2	0	0	1	7	9	6	53	6	15	1	9
	ASV0238	0	0	21	3	1	0	0	3	0	0	3	0	0	1	3	1	0	2	0	0	0	0	0	0	0	7	1	0	0	0	1	0	1	0	14	9	2	22	39	0	7	4	2	10	1	3	3	1
	ASV0239	0	1	11	0	0	2	2	0	0	0	0	0	0	0	1	25	2	182	0	1	0	0	7	0	0	0	1	0	0	0	1	1	0	0	0	0	0	13	0	4	2	0	0	0	0	1	1	24
	ASV0240	0	0	0	2	0	0	0	0	0	0	0	288	82	0	0	0	0	0	0	0	0	1	5	0	0	0	0	0	0	0	1	1	0	0	6	1	0	0	0	0	0	0	0	1	0	0	0	0
	ASV0241	0	0	0	0	0	0	0	0	0	0	0	0	0	0	0	1	0	0	0	0	0	0	0	0	0	0	0	0	0	0	1	0	0	0	1	0	0	0	0	1	0	0	0	1	5	9	360	0
	ASV0242	0	0	1	0	1	6	6	8	0	0	2	0	3	1	4	0	1	21	1	6	7	0	18	0	0	2	4	1	22	4	0	2	1	6	0	4	0	9	1	2	39	4	6	44	1	11	3	12
	ASV0243	0	1	1	0	4	3	4	3	2	0	1	0	5	0	1	0	1	0	0	1	2	0	4	0	1	6	0	0	0	0	2	2	2	3	2	0	1	0	1	0	7	48	37	159	0	4	0	7
	ASV0244	0	0	0	20	49	2	2	0	0	12	9	0	6	0	4	9	4	29	2	13	0	3	0	3	16	0	2	1	2	1	3	21	3	5	1	9	2	1	15	6	4	1	5	11	4	3	0	11
	ASV0245	5	3	0	0	0	0	35	1	0	19	5	0	0	0	0	0	0	0	0	4	11	14	3	7	198	4	2	8	6	17	0	0	0	3	0	0	2	0	0	0	2	0	0	13	0	0	0	2
	ASV0246	1	0	44	0	0	0	0	3	0	0	2	0	6	1	0	0	0	1	0	2	0	1	1	0	0	3	0	0	0	0	0	2	0	1	12	0	1	3	2	1	35	2	4	54	3	9	5	6
	ASV0247	0	0	71	0	0	4	1	2	1	0	4	1	8	0	4	0	0	0	1	1	1	0	4	0	32	6	1	0	4	2	1	4	2	1	2	1	1	1	5	4	44	11	8	29	4	15	8	12
	ASV0248	0	1	0	0	0	0	1	0	0	0	0	0	0	0	0	0	11	0	0	0	0	0	0	0	0	0	0	0	0	1	0	0	0	9	0	39	21	1	0	21	0	4	30	0	20	43	0	1
	ASV0249	0	1	9	1	0	17	8	0	0	1	0	0	1	0	2	4	1	42	0	1	6	0	4	1	0	0	0	0	0	0	2	3	1	0	1	3	0	9	35	3	5	0	0	1	3	1	1	5
	ASV0250	0	0	2	66	11	4	2	0	60	1	7	2	22	0	0	13	0	26	19	3	0	0	0	48	6	73	12	2	1	2	0	0	0	0	0	0	0	0	1	0	0	0	0	0	0	0	0	0
	ASV0251	0	0	0	0	0	1	0	0	0	1	0	3	0	0	6	0	0	0	1	0	24	57	8	0	0	0	0	0	0	0	77	1	5	0	0	1	0	172	0	0	0	0	0	0	1	0	0	0
	ASV0252	0	0	0	104	82	0	0	0	3	10	0	0	0	1	0	20	0	0	5	4	0	0	0	0	0	0	0	0	0	1	0	0	10	9	1	13	4	0	4	6	1	3	8	1	14	11	1	4
	ASV0253	0	0	5	1	1	13	8	7	3	12	13	0	0	1	28	2	1	1	0	1	21	49	36	1	19	31	9	11	4	2	0	0	7	52	9	0	0	0	0	0	0	0	0	0	3	0	0	2
	ASV0254	1	3	2	0	0	2	0	1	0	0	0	0	0	0	0	34	2	0	0	1	5	1	4	0	46	13	1	0	4	24	2	0	0	19	16	4	2	9	1	1	0	1	0	0	1	1	0	0
	ASV0255	0	0	0	0	0	0	0	0	0	0	1	0	0	0	0	1	0	0	0	0	0	0	0	0	0	0	0	0	0	0	43	19	0	0	0	0	0	0	0	0	0	7	0	14	0	0	0	141
	ASV0256	0	0	0	0	0	0	0	0	0	0	0	0	0	17	1	0	0	0	12	72	0	0	0	0	18	0	0	0	0	0	0	0	4	2	0	3	0	157	0	0	0	0	0	0	1	0	0	0
	ASV0257	0	0	0	2	0	0	1	0	0	0	2	225	44	0	0	0	1	0	2	0	5	1	2	0	0	0	3	0	5	1	6	2	1	0	1	3	1	37	0	0	0	0	0	0	0	0	0	0
	ASV0258	0	0	0	64	35	0	0	0	21	7	4	0	0	0	0	0	0	0	8	2	0	0	0	2	1	2	0	0	0	0	0	0	0	0	0	36	7	2	24	1	6	0	0	0	0	0	0	0
	ASV0259	0	0	240	7	0	0	0	6	6	0	34	0	0	0	0	0	0	0	0	0	2	0	1	0	0	1	1	0	0	0	0	0	1	0	2	0	0	1	1	0	16	3	3	25	0	0	1	0
	ASV0260	7	4	0	26	60	1	4	2	4	31	6	0	5	1	2	11	4	11	9	31	4	5	0	35	2	4	5	8	5	2	0	4	0	0	0	8	2	0	4	1	1	0	0	0	2	1	0	18
	ASV0261	0	9	0	0	0	2	2	0	1	2	0	0	0	0	19	6	14	0	1	2	0	2	0	0	7	0	2	6	4	9	1	8	4	5	0	4	8	0	2	19	1	15	24	1	18	25	0	13
	ASV0262	0	0	19	19	3	1	2	5	4	2	7	0	11	0	1	2	0	12	1	0	0	0	2	0	3	2	2	0	0	3	1	4	6	5	10	0	0	4	5	3	12	8	2	11	1	5	1	7
	ASV0263	0	1	18	0	1	2	1	3	1	0	5	0	3	0	8	1	2	21	1	0	1	1	85	1	4	8	0	0	0	0	1	0	0	5	13	1	2	6	2	2	10	2	12	5	1	14	10	1
	ASV0264	0	0	8	0	0	0	1	0	0	0	4	0	0	0	1	1	0	0	0	0	0	0	0	0	1	0	0	1	0	0	0	1	2	3	0	0	2	0	0	1	1	25	53	0	5	4	0	0
	ASV0265	6	4	0	0	0	0	0	0	0	0	3	0	0	0	6	4	3	0	0	0	1	2	0	0	20	0	2	1	36	9	0	0	4	0	22	18	173	6	0	0	0	0	0	0	2	0	0	0
	ASV0267	0	0	0	0	0	0	0	0	0	0	3	0	1	0	8	0	0	3	0	0	0	0	1	0	0	0	0	0	0	0	0	1	0	0	0	0	0	39	0	1	0	0	0	6	1	6	187	1
	ASV0268	12	11	24	0	2	3	3	0	0	4	2	0	9	2	8	9	11	0	0	0	8	11	0	4	8	0	7	3	20	10	3	1	5	8	0	2	6	2	0	2	0	4	5	1	21	24	0	4
	ASV0269	0	0	0	0	0	0	0	0	0	0	0	0	0	0	0	0	0	0	0	0	1	1	0	0	0	0	0	0	0	0	6	10	14	0	8	44	35	0	29	3	0	6	7	0	5	7	0	6
	ASV0270	69	11	22	0	0	0	16	0	30	45	26	0	0	0	1	0	0	7	0	4	0	0	4	1	85	32	1	2	0	1	0	0	0	1	0	0	0	0	0	0	2	0	0	1	0	0	0	0
	ASV0271	0	0	0	0	0	0	0	0	0	0	0	0	0	0	0	0	0	0	0	0	0	0	0	0	0	0	0	0	0	0	0	0	0	0	0	0	0	0	114	6	72	0	1	3	0	0	0	1
	ASV0272	0	0	0	10	1	0	0	0	0	0	0	287	43	4	0	0	1	0	0	0	0	2	0	0	0	0	11	0	0	0	0	0	0	0	0	0	0	0	0	1	0	0	0	0	0	0	0	0
	ASV0274	42	26	40	0	0	1	2	0	0	4	0	0	0	2	32	0	0	28	0	0	0	1	0	0	7	0	0	0	8	1	0	0	25	50	87	1	0	0	0	0	0	0	0	0	1	0	0	0
	ASV0275	0	1	2	41	14	5	13	0	16	11	8	3	66	4	0	31	0	22	10	3	1	0	0	21	0	38	17	1	5	2	1	1	0	0	0	0	1	0	1	1	2	0	0	1	0	0	0	6
	ASV0276	0	0	6	0	0	7	0	0	3	0	0	0	0	0	0	0	0	0	37	2	100	14	1	138	7	7	34	0	0	0	0	0	0	0	1	0	0	0	0	0	0	0	0	0	0	0	0	0
	ASV0277	0	0	0	0	0	5	0	12	0	0	0	0	0	2	1	0	0	0	0	0	3	7	0	0	0	0	1	0	0	0	219	8	0	0	0	5	1	56	2	0	0	0	0	2	0	0	1	0
	ASV0278	0	0	0	0	4	0	0	0	0	0	0	0	0	0	351	0	0	0	0	0	0	0	0	0	0	0	0	0	0	0	0	0	0	0	0	0	2	0	0	0	0	0	0	0	0	0	0	0
	ASV0279	0	2	0	0	0	0	2	0	0	0	0	0	0	0	0	0	9	2	0	0	0	0	0	0	2	0	0	0	0	0	0	1	3	19	0	1	25	0	2	5	0	34	38	3	2	28	0	0
	ASV0280	0	0	0	0	0	1	0	0	0	0	0	0	0	0	12	0	0	0	0	0	0	0	0	0	0	0	0	0	0	0	0	0	0	0	0	0	0	0	0	0	0	0	0	0	172	50	0	0
	ASV0281	11	9	2	0	7	0	1	0	5	2	1	0	37	0	0	18	5	114	7	3	14	1	1	44	3	5	52	4	1	1	0	0	0	0	0	0	0	0	0	0	0	2	0	0	2	0	0	0
	ASV0282	0	0	0	0	14	0	0	0	0	0	0	0	0	0	0	0	0	0	0	0	0	0	0	0	0	0	0	0	0	0	0	20	0	0	0	10	120	1	0	0	0	0	0	0	0	0	1	2
	ASV0283	0	0	0	71	23	0	0	0	20	5	1	0	0	0	0	0	0	0	11	2	0	0	0	2	2	0	0	0	0	0	0	0	0	0	1	25	3	0	36	2	5	0	0	0	0	0	0	0
	ASV0284	0	1	19	0	0	0	0	0	0	3	2	0	64	6	3	0	0	3	0	0	2	0	11	1	116	26	73	0	0	0	0	0	0	0	0	0	0	0	0	0	3	0	0	0	0	0	0	0
	ASV0285	0	3	0	0	0	1	4	0	0	2	0	0	0	0	0	2	8	0	0	0	1	6	0	0	5	0	0	1	1	5	0	6	1	18	0	3	12	0	1	11	0	15	46	0	3	15	0	3
	ASV0286	17	7	0	0	0	1	6	0	0	5	1	0	2	0	4	8	12	5	0	0	4	0	5	0	46	0	9	9	22	47	11	9	0	9	31	2	5	43	1	0	0	0	0	2	1	0	0	0
	ASV0287	0	0	0	0	0	0	0	0	0	0	0	0	0	0	0	0	0	0	0	0	0	0	0	0	0	0	0	0	0	0	0	0	0	0	116	0	0	0	0	0	168	0	0	0	0	0	0	0
	ASV0288	1	3	0	0	0	17	17	64	0	3	4	0	0	0	0	0	2	0	2	3	2	3	0	19	101	5	3	12	11	11	0	0	0	7	0	4	1	0	6	4	0	0	0	0	12	1	0	5
	ASV0289	0	0	20	0	1	1	0	15	0	1	0	0	3	0	2	0	0	0	0	1	1	0	6	0	0	8	0	1	0	5	0	10	0	2	2	0	2	3	0	3	20	5	2	51	0	6	0	2
	ASV0290	1	4	3	1	0	0	0	0	0	2	0	0	0	6	0	36	1	4	98	30	0	2	0	52	1	4	83	5	3	8	0	0	0	0	0	0	0	0	0	0	0	0	0	0	0	0	0	0
	ASV0291	0	0	0	0	0	0	1	0	0	0	0	0	0	0	0	0	0	0	0	0	0	0	0	0	0	0	1	0	0	0	0	2	2	4	1	0	0	0	0	1	0	9	13	1	72	61	0	0
	ASV0292	22	6	3	0	0	6	5	2	5	7	0	11	8	2	1	3	1	20	1	3	14	28	1	11	48	1	16	5	17	14	22	1	0	1	1	2	1	13	0	0	0	0	0	0	4	2	0	1
	ASV0293	0	0	4	2	1	8	9	13	0	0	0	0	1	4	2	0	0	0	1	1	5	0	178	0	0	0	0	0	2	0	0	0	0	0	2	2	0	13	0	0	16	0	0	0	0	0	0	0
	ASV0294	0	0	32	0	0	1	4	8	2	1	0	0	2	0	6	0	0	0	0	0	1	1	0	0	4	2	1	0	1	7	6	2	0	2	2	2	3	4	1	1	9	47	6	113	4	8	6	7
	ASV0295	0	0	0	0	0	0	0	0	0	0	1	8	0	0	0	0	0	0	0	0	0	0	0	0	0	0	1	0	3	3	147	9	0	0	0	31	11	87	1	1	0	0	0	25	0	0	0	0
	ASV0296	0	0	0	0	0	0	0	0	0	0	0	0	0	0	0	0	2	0	0	0	0	0	0	0	0	0	0	0	2	1	1	6	16	25	5	2	5	0	1	15	2	10	18	1	8	20	0	9
	ASV0297	0	0	0	0	0	0	0	0	0	1	0	0	0	0	0	0	0	0	0	0	1	0	0	0	0	0	0	0	0	0	5	4	12	4	3	21	38	1	29	3	0	11	6	2	8	13	0	11
	ASV0298	0	0	0	0	0	0	0	0	0	0	0	0	0	0	0	0	0	0	312	6	10	0	0	1	0	0	0	0	0	0	0	0	0	0	0	0	0	0	0	0	0	0	0	0	0	0	0	0
	ASV0299	0	0	0	2	0	0	0	0	127	27	1	0	0	0	0	0	0	0	0	1	11	0	0	146	1	4	3	0	0	0	0	0	0	3	0	3	1	0	0	0	0	0	0	0	0	0	0	0
	ASV0300	0	0	0	0	0	0	0	0	0	0	0	0	0	0	0	0	0	0	0	0	0	0	0	0	0	0	0	0	0	0	3	2	5	0	0	73	4	7	6	2	2	9	17	3	5	3	0	10
	ASV0301	0	0	0	0	0	0	0	0	0	0	0	0	0	0	0	0	0	0	0	0	0	0	0	0	0	0	0	0	0	0	0	0	0	0	0	0	0	0	80	13	64	0	0	2	0	0	0	0
	ASV0302	0	0	1	79	50	6	1	0	0	2	0	0	4	0	1	10	0	18	31	83	8	5	1	0	1	0	3	1	1	0	0	1	2	0	0	0	0	0	2	2	3	0	0	0	0	0	0	2
	ASV0303	0	0	11	0	0	8	0	0	2	0	1	0	1	0	0	0	0	0	37	0	99	12	0	125	11	2	17	0	0	0	0	0	0	0	0	0	0	0	0	0	0	0	0	0	0	0	0	0
	ASV0304	0	1	4	0	0	3	0	0	0	18	0	0	3	3	7	0	1	0	75	4	14	1	0	3	0	0	23	0	0	0	0	0	0	0	0	3	4	0	31	7	1	5	3	0	0	0	0	1
	ASV0305	0	0	0	1	0	63	86	13	0	1	0	2	10	6	0	1	0	0	2	14	37	18	11	0	0	0	59	0	0	1	0	0	0	0	0	0	0	1	0	0	0	0	0	0	0	0	0	0
	ASV0306	1	10	0	0	0	12	7	0	1	8	1	1	0	5	5	0	5	0	0	2	1	10	0	11	29	1	11	15	45	23	0	1	0	9	0	18	0	17	0	0	0	0	0	0	10	2	0	1
	ASV0307	8	22	3	0	0	7	7	1	1	5	0	4	4	3	5	3	1	2	1	1	4	34	0	1	13	0	12	11	15	37	0	0	2	9	1	8	2	14	0	0	0	0	0	0	0	0	0	0
	ASV0308	0	0	12	11	1	0	1	1	2	0	4	0	12	0	1	0	2	3	1	0	3	0	4	0	2	5	2	1	2	3	1	0	1	8	10	2	0	3	8	5	10	4	8	13	1	4	1	5
	ASV0309	1	10	0	3	73	2	0	0	0	0	0	0	0	0	15	0	8	0	0	10	1	23	0	0	11	0	0	6	0	5	0	3	5	16	0	0	2	0	2	8	0	4	11	0	26	12	0	3
	ASV0310	4	0	11	1	0	13	12	38	0	0	1	0	2	24	4	1	0	1	0	6	41	1	44	0	0	0	0	0	5	0	0	1	0	0	0	7	0	9	4	1	24	0	0	0	0	0	0	0
	ASV0311	0	2	1	2	12	0	2	8	0	9	3	0	2	1	1	1	0	1	7	16	3	2	0	9	0	0	6	2	0	0	3	9	1	0	0	66	5	3	2	0	1	0	0	0	9	4	0	7
	ASV0312	0	0	0	102	113	0	0	0	0	1	0	0	0	0	1	0	0	0	7	94	0	1	0	0	1	0	0	1	0	1	0	0	0	0	0	1	0	0	0	0	0	0	0	0	0	0	0	0
	ASV0313	0	0	0	0	0	0	0	0	0	0	0	0	2	1	0	0	0	2	0	0	0	0	0	0	0	0	1	0	0	0	0	0	0	0	0	0	0	33	0	0	4	0	0	7	1	14	178	2
	ASV0314	0	10	0	0	0	0	1	0	0	0	3	0	0	0	0	4	11	4	1	1	0	0	0	0	0	0	0	3	0	0	0	29	8	22	4	0	0	1	7	8	5	19	20	1	1	0	0	11
	ASV0315	0	5	0	0	1	1	2	0	0	2	0	0	0	0	11	3	19	0	0	4	0	2	0	0	5	0	1	6	11	5	0	6	4	10	0	2	7	0	1	15	1	5	20	0	14	23	0	9
	ASV0316	14	1	17	0	0	10	0	0	2	2	1	0	4	0	1	7	0	12	28	16	4	24	1	128	10	0	13	3	14	9	0	0	0	0	0	0	0	0	0	0	0	0	0	0	0	0	0	0
	ASV0317	0	0	0	0	0	1	5	1	6	23	7	0	22	0	0	0	0	0	0	1	10	5	29	0	0	1	9	4	0	5	0	0	1	8	0	1	1	1	0	2	2	74	61	21	0	0	0	0
	ASV0318	0	0	0	0	0	0	0	0	0	0	0	0	0	0	0	0	0	0	0	0	0	0	0	0	0	0	0	0	0	0	0	0	29	2	287	0	0	0	0	0	0	0	0	1	0	0	0	0
	ASV0319	0	0	1	5	29	1	11	0	0	12	0	0	1	1	5	28	5	4	1	11	5	0	1	0	1	0	0	1	0	3	0	6	1	0	1	0	2	3	4	21	5	0	1	0	2	9	9	36
	ASV0320	20	158	0	0	0	0	0	0	0	0	0	0	0	0	0	0	22	4	0	0	0	0	2	0	0	0	0	2	0	0	0	51	0	13	0	1	14	0	1	5	0	0	0	0	0	1	0	4
	ASV0321	0	0	0	0	0	0	0	0	0	0	1	0	1	0	3	0	0	1	0	0	0	0	0	0	0	0	0	0	0	0	0	0	0	0	0	0	0	34	0	0	2	0	0	2	2	5	177	3
	ASV0322	28	0	209	0	0	0	0	0	0	0	0	0	0	0	0	0	0	1	0	0	0	1	0	0	24	0	10	2	2	1	0	0	0	0	28	0	0	0	0	0	0	0	0	0	1	0	0	0
	ASV0323	0	1	0	0	0	0	3	6	0	1	3	0	0	0	3	0	4	0	1	1	1	0	0	2	1	0	2	0	0	3	2	21	5	15	0	1	10	0	1	9	2	20	18	5	4	10	0	14
	ASV0324	0	0	49	19	1	0	0	0	1	0	122	0	0	0	0	0	0	14	5	0	0	0	0	0	0	104	0	0	0	0	0	0	0	0	0	0	0	0	0	0	0	0	0	0	0	0	0	0
	ASV0325	0	0	0	0	0	1	0	1	0	0	0	0	3	0	0	0	0	0	0	0	2	0	2	26	8	7	0	0	0	264	0	0	0	0	1	0	0	0	0	0	0	0	0	0	0	0	0	0
	ASV0326	0	0	0	0	0	0	0	0	0	0	0	0	0	0	0	0	0	0	0	0	0	0	0	0	0	0	0	0	0	0	1	0	2	2	16	0	0	0	1	0	0	11	9	70	16	12	46	1
	ASV0327	0	0	48	15	0	0	0	0	0	0	142	0	0	0	0	0	0	11	3	0	0	0	3	0	0	90	0	0	0	0	0	0	0	0	0	0	0	0	0	0	0	0	0	0	0	0	0	0
	ASV0328	23	2	118	4	0	20	13	1	0	0	0	31	12	5	1	0	0	1	2	2	4	23	6	2	0	0	13	2	11	8	0	0	1	3	0	0	0	0	0	0	2	0	0	1	0	0	0	0
	ASV0329	0	0	0	0	0	0	0	0	0	1	0	0	0	0	0	0	0	0	0	1	0	0	0	0	0	0	0	0	0	0	0	0	0	0	6	0	0	1	0	0	3	0	0	0	0	0	0	0
	ASV0330	0	1	0	0	0	0	0	0	0	0	0	0	0	0	0	0	0	0	0	0	0	0	0	0	1	0	0	0	0	0	0	0	17	2	10	0	0	0	0	0	0	0	0	0	80	30	17	1
	ASV0331	0	0	0	0	0	0	0	0	0	0	0	0	0	0	0	0	0	0	0	0	0	0	0	0	0	0	0	0	0	0	1	5	4	12	1	0	0	0	0	0	0	30	13	0	0	0	0	4
	ASV0332	4	0	0	0	0	0	0	0	0	0	0	3	105	0	0	0	0	0	2	0	7	26	0	72	0	0	63	24	4	0	0	0	0	0	0	0	0	0	0	0	0	0	0	0	0	0	0	0
	ASV0333	0	0	0	0	1	0	0	0	6	3	0	0	0	0	0	0	0	0	0	0	0	0	0	0	0	0	1	0	1	0	3	0	1	0	1	0	1	0	0	0	0	21	3	142	18	5	34	5
	ASV0334	2	1	0	97	107	11	3	1	0	3	1	0	0	0	0	12	3	0	16	28	6	3	0	1	1	0	1	0	0	0	0	0	0	0	0	0	1	1	0	2	2	0	0	0	0	0	0	0
	ASV0335	19	1	23	0	0	11	2	0	0	0	0	1	2	41	5	0	0	0	0	1	36	28	5	0	0	0	3	0	77	2	0	0	0	0	0	3	0	40	0	0	0	0	0	0	0	0	0	2
	ASV0336	0	0	3	0	0	0	0	0	1	0	0	0	0	1	0	0	0	0	0	0	0	0	1	0	1	2	0	0	0	0	0	0	0	0	5	0	0	0	0	0	0	0	0	0	0	0	0	6
	ASV0337	13	11	0	0	0	1	5	0	0	0	0	0	0	0	8	25	5	3	0	0	1	13	1	0	3	0	6	5	7	10	0	0	0	3	3	8	0	1	7	0	4	6	3	1	22	4	1	0
	ASV0338	0	1	46	22	3	0	0	1	4	0	13	0	5	0	1	1	0	11	0	1	7	0	7	0	1	5	3	0	0	1	0	1	0	0	8	2	0	2	0	0	14	2	1	23	0	1	5	1
	ASV0339	0	0	3	2	0	5	2	2	0	2	1	28	23	0	1	1	0	1	0	2	3	1	1	4	6	2	3	0	1	0	7	3	1	2	0	5	1	8	1	3	3	0	0	103	1	0	1	6
	ASV0340	0	0	15	0	0	1	30	3	0	1	0	0	8	4	1	0	0	14	0	6	0	0	1	1	25	11	6	0	5	27	5	12	1	7	5	0	0	3	2	0	3	1	4	7	0	0	0	6
	ASV0341	2	0	0	0	0	0	0	0	0	2	0	0	0	0	0	1	1	0	0	0	1	8	0	0	6	0	0	1	3	2	0	2	2	6	6	0	2	3	0	0	0	0	1	0	1	1	0	0
	ASV0342	3	18	0	0	1	2	11	1	0	9	0	0	0	0	5	16	34	0	1	2	2	4	0	0	40	5	4	16	3	7	0	2	0	7	0	0	0	1	3	13	0	1	0	0	0	8	0	1
	ASV0343	0	1	1	0	0	0	8	23	0	10	28	0	0	2	2	0	5	0	8	3	1	0	0	2	36	7	1	0	0	5	3	14	1	6	1	7	4	0	2	14	0	1	2	1	0	2	0	32
	ASV0344	0	0	2	0	0	0	1	0	3	1	23	0	0	1	0	2	1	0	0	0	1	0	3	0	6	0	10	0	8	0	1	23	5	6	12	11	1	7	10	0	28	31	16	20	3	1	1	0
	ASV0345	23	2	14	0	0	14	4	0	0	0	0	0	0	33	4	0	0	0	0	0	39	23	8	0	0	0	0	1	87	4	0	0	0	0	0	0	0	40	0	0	1	0	0	0	0	0	0	0
	ASV0346	0	0	103	1	0	0	0	3	0	0	11	0	2	0	0	0	1	3	0	0	1	1	1	0	0	5	3	0	0	0	5	2	0	0	0	0	0	5	1	1	34	1	0	1	1	0	8	8
	ASV0347	0	0	0	0	0	0	0	0	0	19	3	0	3	0	0	0	0	0	0	0	40	1	1	133	5	13	0	0	80	2	0	0	0	0	0	0	0	0	0	0	0	0	0	0	0	0	0	0
	ASV0348	0	0	0	3	35	0	0	0	4	18	0	0	7	0	0	6	0	1	2	7	1	2	0	56	9	0	4	6	0	0	1	0	6	1	2	0	1	1	24	3	8	1	6	0	4	6	0	3
	ASV0349	0	0	0	0	0	0	0	2	1	2	1	0	0	0	1	0	0	0	1	0	0	0	0	0	0	0	0	0	0	0	0	0	1	0	0	0	0	0	1	4	1	10	13	4	63	27	2	3
	ASV0350	0	0	0	0	0	0	0	0	0	0	0	0	5	0	1	0	0	0	0	0	0	0	0	0	2	4	0	0	0	2	0	0	0	0	0	0	0	0	0	1	0	82	59	32	0	0	0	0
	ASV0351	0	0	0	0	0	0	1	0	7	20	3	0	20	0	1	0	0	1	0	1	14	4	19	0	0	1	4	3	0	15	0	0	0	8	1	0	1	2	1	2	1	69	55	21	0	0	0	0
	ASV0352	0	0	0	0	0	0	0	0	0	25	4	0	2	0	0	0	0	0	0	0	11	0	0	144	3	9	70	1	30	0	0	0	0	0	0	0	0	0	0	0	0	0	0	0	0	0	0	0
	ASV0353	0	0	0	1	0	0	0	0	170	30	7	0	0	0	0	19	0	8	0	0	0	0	0	30	0	34	0	0	0	0	0	0	0	0	0	0	0	0	0	0	0	0	0	0	0	0	0	0
	ASV0354	4	235	15	0	0	0	0	0	0	0	0	0	0	0	0	35	9	0	0	0	0	0	0	0	0	0	0	0	0	0	0	0	0	0	0	0	0	0	0	0	0	0	0	0	0	0	0	0
	ASV0355	1	1	1	0	0	23	25	2	0	0	0	0	1	63	14	0	0	1	0	2	29	1	14	0	0	0	0	0	18	0	0	0	0	0	0	2	0	27	8	0	23	0	0	0	0	0	0	1
	ASV0356	0	0	23	0	0	0	0	0	0	0	2	0	0	0	2	0	0	13	0	0	4	0	10	0	0	11	0	0	1	2	0	3	0	0	1	0	0	2	1	6	9	1	0	1	0	5	14	5
	ASV0357	3	1	0	93	44	2	2	0	2	5	3	0	0	0	3	6	2	0	23	14	4	0	0	4	0	0	0	0	0	0	0	0	2	7	0	9	7	0	3	6	0	4	1	0	2	3	0	4
	ASV0358	0	0	0	0	0	0	0	0	0	0	0	0	0	0	0	0	0	0	0	0	0	0	0	0	0	0	0	0	0	0	0	0	13	2	14	0	0	0	0	0	0	0	0	0	92	25	19	1
	ASV0359	65	45	0	0	0	0	4	0	1	9	1	0	4	5	17	4	2	0	1	0	1	0	0	1	32	1	2	2	44	21	4	0	0	4	6	4	4	0	0	0	0	0	0	0	0	0	0	1
	ASV0360	0	0	17	0	0	0	5	4	1	1	6	0	2	1	2	4	0	25	11	2	1	1	3	1	1	0	3	1	4	1	3	4	0	4	3	0	0	19	7	0	3	4	1	7	0	2	3	13
	ASV0361	0	1	3	1	0	0	0	0	0	0	1	0	0	0	8	0	1	6	0	0	0	0	1	0	0	0	0	0	0	0	0	0	0	0	3	0	0	19	0	2	14	1	0	16	2	2	154	1
	ASV0362	1	5	20	0	1	0	0	0	0	0	0	0	2	20	3	6	0	8	0	0	1	0	2	0	1	1	1	0	14	37	0	0	0	1	25	1	0	0	0	0	0	0	0	1	12	4	0	3
	ASV0363	1	0	0	0	0	0	0	0	0	0	0	0	0	0	0	0	0	0	15	19	0	0	0	166	5	0	84	1	0	0	0	0	0	0	0	0	0	0	0	0	0	0	0	3	0	0	0	0
	ASV0364	0	0	5	1	0	24	4	3	0	0	0	0	0	7	3	1	0	0	1	0	0	0	6	0	0	0	0	0	3	0	0	0	0	0	0	0	0	84	0	0	59	0	0	0	0	0	1	1
	ASV0365	0	2	6	1	2	0	1	1	1	0	7	0	3	0	4	2	0	62	2	0	5	0	0	1	2	10	2	1	1	2	0	0	0	5	1	0	0	30	3	6	30	1	0	3	0	2	5	2
	ASV0366	18	9	2	0	0	6	4	0	0	25	1	3	13	0	8	5	0	0	24	7	6	3	0	33	2	2	18	3	29	4	2	0	1	5	0	0	0	0	0	0	0	1	1	0	13	5	0	1
	ASV0367	7	12	0	0	0	1	1	0	0	2	0	0	0	0	5	18	1	3	0	1	0	22	3	0	5	0	5	4	4	12	1	2	2	2	1	4	1	1	12	0	1	4	2	0	26	12	3	1
	ASV0371	0	0	0	99	32	1	5	0	9	6	0	0	0	0	3	4	2	0	20	10	10	0	0	6	1	0	0	0	0	0	0	0	11	3	0	5	7	0	0	6	2	2	4	0	2	1	1	0
	ASV0372	0	0	0	0	0	26	5	38	0	0	0	0	1	5	1	0	0	3	0	0	7	3	0	0	0	0	0	0	0	0	135	1	0	0	0	3	0	26	1	0	0	0	0	2	0	0	0	0
	ASV0373	0	0	3	0	0	0	0	0	0	0	0	0	1	1	0	0	0	3	1	0	3	0	0	0	0	0	1	0	0	0	1	5	1	0	9	0	0	0	7	1	2	23	5	125	1	1	2	2
	ASV0374	0	0	0	0	0	7	0	5	0	1	0	1	0	2	1	0	0	0	0	0	5	5	3	0	0	0	0	0	0	0	167	5	0	0	0	6	0	49	2	0	0	0	0	1	0	1	0	1
	ASV0375	1	0	0	0	0	54	60	106	2	0	0	0	0	0	3	0	0	0	1	0	10	4	2	0	0	0	0	0	38	0	0	0	0	0	0	2	0	2	0	0	0	0	0	0	0	0	0	1
	ASV0376	0	0	2	1	1	1	8	1	0	4	14	0	0	3	3	3	1	3	0	6	3	1	2	0	2	0	2	0	4	1	3	2	11	13	1	5	2	3	7	3	21	24	14	4	0	20	2	17
	ASV0377	0	0	0	0	0	0	0	0	4	2	1	0	0	0	3	1	1	0	0	0	4	2	0	0	148	6	0	0	3	3	0	0	0	8	2	0	0	0	0	0	0	0	0	0	0	1	0	0
	ASV0378	0	1	0	0	1	0	0	0	0	1	0	0	0	0	0	0	1	0	0	0	0	0	0	0	0	0	0	0	0	0	0	0	0	0	28	0	0	0	1	1	189	0	0	0	0	0	0	0
	ASV0379	0	0	5	132	18	3	0	1	4	2	24	0	3	0	0	24	2	3	4	0	1	0	0	4	0	12	5	0	1	0	0	1	10	0	8	0	0	0	3	0	0	0	0	0	1	1	1	2
	ASV0380	0	1	0	0	30	0	0	0	0	0	0	0	0	0	0	9	1	0	0	0	0	0	0	0	0	0	0	0	0	5	0	8	5	2	0	3	52	0	1	3	0	10	9	1	3	14	1	8
	ASV0381	0	0	0	0	0	0	0	0	0	0	0	0	0	0	0	0	0	0	0	0	0	0	0	0	0	0	0	0	0	0	4	5	0	0	0	0	0	0	0	0	0	0	0	0	78	58	2	0
	ASV0382	0	0	0	0	0	0	0	0	0	0	0	1	0	0	0	0	0	0	0	0	3	4	1	0	0	0	0	0	3	4	105	15	49	48	49	0	0	1	1	0	0	0	0	0	0	0	0	0
	ASV0383	0	0	0	0	0	0	1	0	0	0	0	1	0	1	1	1	0	0	1	2	5	2	2	0	1	0	5	0	1	4	0	0	1	18	0	6	1	4	0	0	0	0	0	0	0	4	0	0
	ASV0384	0	0	2	0	0	0	0	0	0	0	0	0	0	0	0	0	0	0	0	0	0	0	0	0	0	3	0	0	0	0	0	0	0	0	169	0	0	0	0	0	76	0	0	0	0	0	0	0
	ASV0385	1	0	0	12	8	2	12	1	0	0	2	2	9	1	4	0	1	1	4	4	0	0	1	14	31	7	0	0	1	11	1	1	0	46	7	6	2	11	0	1	3	0	4	17	1	2	2	2
	ASV0386	2	8	0	0	0	0	0	0	0	1	0	0	0	0	3	2	2	0	1	0	0	1	0	0	8	2	0	0	0	0	0	10	14	22	1	0	0	0	3	14	0	10	6	2	34	33	1	11
	ASV0387	0	0	0	0	0	0	0	0	0	0	0	0	0	0	0	0	0	0	0	0	0	0	0	0	0	0	0	0	0	1	0	0	7	1	2	2	2	0	0	0	0	0	0	0	6	0	0	0
	ASV0388	0	1	1	0	1	4	2	2	2	4	2	0	0	0	4	1	0	6	0	1	3	4	1	0	25	0	3	0	8	7	5	0	7	24	30	7	5	10	2	2	1	2	9	3	6	7	3	2
	ASV0390	0	0	0	0	0	0	0	0	0	1	0	0	0	0	0	0	0	0	0	0	0	0	0	0	0	0	0	0	0	0	0	25	0	0	0	0	0	0	0	0	0	0	0	0	0	0	0	92
	ASV0391	0	0	0	0	0	0	0	0	0	0	0	0	2	2	0	0	0	0	0	1	0	0	0	1	0	0	4	0	0	0	0	0	6	3	11	12	1	24	5	0	1	0	0	0	0	0	0	0
	ASV0392	0	3	0	0	0	0	0	0	2	0	0	0	4	0	2	0	4	0	0	0	0	2	0	0	17	0	0	0	2	0	1	2	1	96	2	0	3	1	3	2	1	2	0	2	6	27	1	0
	ASV0393	29	66	0	0	0	0	0	0	0	0	0	0	0	0	16	87	72	0	0	0	0	0	0	0	0	0	0	0	0	0	0	0	0	1	0	0	0	0	0	0	0	0	0	0	0	0	0	0
	ASV0395	0	0	0	129	5	0	0	0	105	0	8	0	0	0	0	9	0	5	4	1	0	0	0	7	0	1	3	0	0	0	0	0	1	0	0	0	0	0	0	0	0	0	0	0	0	0	0	0
	ASV0396	0	1	0	0	0	0	0	0	0	0	0	0	1	0	10	1	2	0	0	0	0	1	0	0	0	0	105	145	0	0	0	3	0	0	0	0	0	0	0	0	0	0	0	0	0	0	0	0
	ASV0397	2	1	13	0	0	0	1	0	0	0	0	0	6	1	0	1	0	5	0	0	0	0	3	0	0	0	0	0	0	0	0	1	0	0	3	1	0	5	2	0	11	2	0	15	0	3	12	10
	ASV0398	6	1	0	0	0	4	6	0	0	0	0	0	0	17	0	0	0	0	1	1	29	7	11	0	0	0	0	0	43	1	0	0	0	0	1	10	3	132	1	0	1	0	0	0	0	0	0	0
	ASV0399	1	1	0	0	0	2	4	0	0	12	0	0	0	0	4	7	7	0	0	1	0	4	0	0	15	0	2	1	1	1	0	7	5	20	0	8	27	0	3	22	0	1	1	0	1	6	0	8
	ASV0400	0	0	0	1	7	0	0	0	4	4	0	0	0	0	1	3	0	1	0	1	0	0	0	1	0	0	0	0	0	0	20	1	3	1	1	6	0	0	14	1	0	4	2	97	6	2	9	5
	ASV0401	0	0	0	102	32	3	7	0	9	4	0	0	19	0	0	10	3	2	12	7	1	0	0	8	0	1	3	0	0	2	0	0	3	0	0	6	1	0	1	10	0	2	0	0	1	0	0	0
	ASV0402	5	0	0	75	38	3	1	0	2	2	0	0	6	0	0	14	0	16	20	58	4	4	3	0	1	0	5	0	2	1	1	0	1	0	1	0	0	0	1	1	3	0	0	0	0	0	0	4
	ASV0404	0	0	1	0	0	0	1	0	0	0	0	0	0	0	1	0	0	0	0	0	0	5	0	0	0	0	0	0	4	3	101	12	60	44	42	0	0	1	0	0	0	0	0	0	0	0	0	0
	ASV0405	15	9	2	0	2	14	2	6	6	6	0	2	3	4	1	24	2	7	30	13	2	2	0	31	29	3	39	13	4	0	0	1	3	0	0	0	0	0	0	0	0	0	0	0	0	0	0	0
	ASV0406	1	1	0	0	0	16	15	1	4	6	23	0	0	1	3	6	6	0	1	9	0	3	1	10	26	4	10	3	61	21	0	0	0	0	0	0	1	0	3	19	0	0	1	0	0	0	0	0
	ASV0407	1	0	0	75	28	2	5	0	2	15	1	0	0	0	4	6	3	0	25	9	6	0	0	0	0	0	2	0	0	0	0	1	0	5	0	4	14	0	0	10	0	2	3	0	7	3	0	0
	ASV0408	2	4	5	0	0	3	3	0	0	2	0	0	0	1	0	0	6	0	0	0	16	3	15	1	117	11	0	0	0	0	41	44	0	0	0	0	0	0	0	0	0	0	0	0	0	0	0	0
	ASV0409	0	3	0	0	0	0	4	0	0	4	0	0	0	0	1	0	0	0	0	0	0	0	0	0	4	0	0	2	0	1	0	79	0	0	0	0	2	0	0	3	0	0	0	0	0	0	0	33
	ASV0411	0	0	0	0	1	0	0	0	2	6	0	0	0	0	0	1	0	0	0	1	0	0	0	0	1	0	0	0	1	0	0	1	9	7	8	2	1	0	15	2	1	40	2	21	25	0	7	2
	ASV0412	0	2	10	0	0	1	2	5	3	3	2	4	2	0	16	12	4	10	0	1	12	14	0	0	16	8	7	10	4	2	2	1	12	32	7	2	0	8	0	0	0	0	0	0	7	1	1	0
	ASV0413	3	1	0	144	18	1	1	1	2	3	13	0	1	0	1	10	2	4	7	1	0	0	1	3	0	1	3	0	0	1	0	0	3	5	3	0	0	0	4	8	0	0	1	0	3	3	0	2
	ASV0414	3	6	1	0	0	13	1	0	7	4	0	0	0	0	3	1	1	1	0	1	3	26	0	0	49	2	10	17	22	8	0	0	1	2	0	0	0	0	0	0	0	0	1	0	12	3	0	0
	ASV0415	0	0	0	0	0	28	13	3	0	0	0	18	10	8	0	0	0	0	0	1	67	19	1	41	15	1	1	0	2	0	0	1	0	0	1	3	1	0	1	0	0	0	0	0	0	15	0	0
	ASV0416	0	0	0	0	0	0	0	0	0	0	0	0	0	0	0	0	0	0	0	0	0	0	0	0	0	0	0	0	0	0	260	10	0	0	0	0	0	0	1	0	0	1	0	0	0	0	0	0
	ASV0417	0	0	0	0	0	0	2	0	0	0	4	1	3	0	0	3	4	9	0	0	3	1	3	1	69	5	0	1	4	0	1	14	0	17	1	2	0	3	1	1	5	19	3	12	1	0	0	2
	ASV0418	0	0	0	0	0	0	0	0	0	0	0	0	0	0	0	0	0	0	0	0	0	0	0	0	0	1	0	0	0	0	0	0	14	0	249	0	0	0	0	0	0	0	0	0	0	0	0	0
	ASV0419	0	0	0	0	0	0	0	0	0	0	1	0	0	0	0	0	0	0	0	0	0	0	0	0	0	6	0	0	0	0	0	0	0	0	19	0	0	0	0	0	161	0	0	0	0	0	0	0
	ASV0420	0	0	0	0	1	0	0	0	0	4	7	0	0	0	1	7	3	23	2	3	1	1	0	0	8	0	0	0	0	0	0	2	0	8	0	11	0	1	1	3	1	18	5	2	11	23	0	7
	ASV0421	0	0	0	2	0	0	0	0	0	0	0	142	26	2	0	0	0	0	0	0	5	1	0	0	4	0	1	0	4	1	4	0	0	0	0	1	0	54	0	0	0	0	0	0	0	0	0	0
	ASV0422	0	1	0	8	0	1	0	6	0	2	3	4	52	0	0	0	0	0	0	0	0	0	0	1	30	4	10	0	10	27	33	3	3	1	0	0	0	1	0	0	0	0	0	49	0	0	2	6
	ASV0423	0	0	0	0	2	0	0	0	0	0	0	0	0	0	2	0	1	0	0	0	0	0	0	0	1	0	0	0	0	0	11	14	2	4	1	11	2	0	16	1	0	14	4	5	5	1	1	34
	ASV0424	0	0	0	0	0	0	1	0	0	28	8	0	2	0	1	0	0	0	0	3	1	1	0	65	4	0	68	59	2	16	0	6	0	2	0	0	1	0	0	0	0	0	0	0	0	0	0	1
	ASV0425	0	0	0	0	0	1	0	0	1	0	7	0	3	0	0	0	1	0	2	0	0	0	3	0	0	0	0	0	0	0	2	2	3	1	0	54	11	13	16	0	1	0	0	0	0	0	0	2
	ASV0426	0	0	0	0	0	0	8	0	0	4	0	0	0	1	5	24	7	2	0	5	0	2	3	0	42	0	10	0	4	15	7	0	7	12	0	1	3	0	1	7	0	0	0	0	13	6	1	1
	ASV0427	0	0	0	0	0	0	0	0	0	0	0	0	0	0	0	3	6	0	0	0	0	0	0	0	0	0	0	0	0	1	4	1	4	6	2	0	3	0	0	1	0	29	21	3	12	20	0	5
	ASV0428	4	4	0	0	3	1	3	1	1	4	12	0	0	0	1	5	11	0	0	3	0	2	0	0	11	0	0	3	5	6	2	5	2	20	5	2	3	0	3	8	4	2	4	6	3	18	0	11
	ASV0429	0	1	0	14	3	0	1	0	0	1	4	0	5	0	0	1	4	0	0	0	1	0	10	0	1	0	0	0	0	0	0	3	1	1	5	0	0	6	4	4	18	11	2	4	2	6	2	0
	ASV0430	7	2	0	0	0	0	2	0	6	1	3	0	87	0	1	12	0	17	0	1	0	0	0	113	0	0	10	4	0	2	0	0	0	0	0	0	0	0	0	0	0	0	0	0	0	0	0	0
	ASV0431	0	1	1	0	0	1	0	1	0	0	0	0	0	0	3	0	2	0	2	0	1	2	0	1	0	0	0	0	0	1	2	0	24	3	6	5	3	0	97	5	7	0	0	0	0	0	0	2
	ASV0432	0	1	0	0	0	0	0	0	0	0	0	0	0	0	0	0	0	0	0	0	0	0	0	0	0	0	1	0	0	0	5	0	1	0	1	55	3	117	1	0	0	0	0	0	0	0	0	0
	ASV0433	0	1	0	30	57	1	5	11	2	3	0	0	12	0	0	4	0	3	2	12	3	0	0	2	3	0	2	3	0	0	4	4	0	3	14	1	0	1	1	1	3	10	5	15	5	1	0	6
	ASV0435	0	0	3	0	0	3	186	1	0	0	0	0	1	2	2	0	0	1	0	10	0	0	3	0	0	0	0	0	10	0	0	0	0	0	0	0	0	25	0	1	4	0	0	0	0	0	0	3
	ASV0436	0	0	0	0	0	0	0	1	0	0	0	0	0	0	0	0	0	0	0	0	0	0	0	0	0	0	0	1	0	0	2	0	0	0	2	61	3	113	1	0	0	0	0	0	0	0	0	0
	ASV0437	4	11	0	1	5	0	0	0	0	0	1	0	54	0	65	1	2	0	0	21	0	2	0	0	0	0	31	23	0	7	0	1	0	0	1	0	10	1	0	0	0	0	0	2	0	1	0	0
	ASV0438	14	15	0	0	0	2	1	0	0	4	0	1	0	1	5	17	7	0	0	0	0	18	0	2	0	0	12	9	17	6	0	0	0	0	0	0	2	0	3	3	0	3	4	0	23	7	0	0
	ASV0439	0	0	5	0	0	2	3	0	0	3	6	0	4	0	3	11	2	4	0	2	2	0	0	0	0	1	0	0	2	0	0	2	0	0	2	0	0	7	7	8	8	0	1	6	3	16	32	31
	ASV0440	7	5	3	0	2	0	0	0	0	2	0	0	0	0	0	4	2	23	18	131	0	4	4	31	4	1	2	0	18	1	0	0	0	0	1	0	0	0	0	0	0	0	0	0	0	0	0	0
	ASV0441	6	14	0	0	2	1	0	0	0	0	0	0	0	1	3	12	0	1	12	30	0	0	0	0	0	0	0	0	4	8	0	0	19	26	9	0	0	0	2	8	2	1	0	0	0	0	0	1
	ASV0442	2	0	0	0	2	0	0	8	0	8	1	0	0	0	1	4	4	0	3	1	1	5	0	2	18	6	0	3	4	1	8	7	1	6	0	7	6	0	0	11	0	2	5	0	6	11	0	13
	ASV0443	3	1	0	0	0	0	11	2	0	0	0	0	0	0	6	10	4	0	3	3	10	11	1	0	0	0	10	24	0	0	1	1	0	1	0	4	1	1	9	2	2	0	0	0	10	7	2	8
	ASV0444	0	0	0	0	0	0	0	0	4	194	11	0	0	0	0	0	0	0	0	0	0	0	0	13	34	1	0	0	0	0	0	0	0	1	0	0	0	0	0	1	0	0	0	1	0	0	0	0
	ASV0445	0	0	0	1	0	0	0	4	5	16	6	0	0	3	2	1	1	10	62	1	4	0	0	8	0	0	1	1	8	0	0	6	1	0	0	18	2	9	7	1	0	1	7	0	0	0	0	10
	ASV0446	0	0	1	1	1	0	1	2	4	1	1	0	0	0	0	0	0	0	0	2	2	0	1	2	1	6	0	0	0	0	1	0	2	5	2	1	0	0	2	1	2	43	19	97	0	3	3	6
	ASV0447	0	0	0	0	0	0	0	0	0	0	1	0	0	0	4	1	0	1	0	0	1	0	0	0	0	0	0	0	0	1	0	0	0	0	0	0	0	15	0	0	1	0	2	3	0	14	154	3
	ASV0448	0	0	0	0	0	0	0	0	0	0	0	0	0	0	0	0	0	0	0	1	0	0	0	0	0	0	0	0	0	3	0	0	0	0	0	0	0	0	0	0	0	0	0	0	0	0	0	0
	ASV0449	0	20	0	0	0	2	6	6	0	9	2	0	0	0	3	7	30	1	0	2	0	3	0	0	13	0	2	1	0	0	0	10	0	2	0	8	15	0	6	18	0	4	7	0	5	6	0	1
	ASV0450	8	2	23	0	0	9	1	3	0	2	0	17	14	3	0	0	0	0	4	3	4	7	1	16	0	2	33	0	49	4	30	0	0	0	0	0	0	0	0	0	0	0	0	0	0	0	0	0
	ASV0451	0	0	0	0	0	0	0	0	0	0	0	0	7	0	0	0	0	0	0	0	1	0	0	0	3	0	6	0	0	0	0	0	18	2	201	0	0	0	0	0	0	0	0	0	0	1	0	0
	ASV0452	0	2	0	1	0	6	16	0	2	5	0	0	6	2	1	6	3	0	0	2	36	6	0	58	4	0	3	4	2	0	1	2	4	4	1	26	2	9	0	2	0	0	0	0	7	2	1	0
	ASV0453	0	0	0	0	0	0	0	0	0	0	0	0	0	0	1	0	2	0	0	0	0	0	0	0	6	0	0	0	0	0	0	12	2	12	0	2	3	0	2	0	0	7	8	0	0	1	0	60
	ASV0454	0	0	0	0	1	0	0	0	0	3	0	0	0	0	0	0	5	0	2	0	0	0	0	1	1	3	3	3	0	0	0	9	6	6	2	4	9	0	4	4	1	4	13	0	15	6	0	8
	ASV0455	0	0	0	0	0	0	0	0	0	0	0	0	0	0	0	0	0	0	0	0	0	1	0	0	17	0	0	0	0	2	2	0	0	0	0	41	156	33	0	0	0	0	0	0	0	0	3	0
	ASV0456	0	0	0	0	0	0	0	0	0	0	0	0	0	0	0	0	0	0	0	0	0	0	0	0	0	0	0	0	0	0	0	1	0	0	0	0	0	0	1	0	0	72	67	32	0	0	0	1
	ASV0457	0	0	0	0	0	22	8	31	0	0	0	1	0	3	0	0	0	0	0	3	8	3	0	0	0	0	0	0	1	0	99	3	0	0	0	7	0	34	1	0	0	0	0	3	0	0	0	0
	ASV0458	1	0	10	11	5	0	0	2	0	0	0	103	37	3	2	0	1	0	0	0	4	2	4	0	0	2	58	0	0	0	0	0	0	1	3	0	0	0	0	0	0	0	0	4	0	0	0	0
	ASV0459	1	0	36	21	2	0	0	1	3	1	112	1	6	0	1	1	0	6	1	1	5	0	0	0	0	16	0	0	0	0	1	0	3	0	3	1	0	1	8	0	8	2	1	0	0	1	1	0
	ASV0460	0	0	8	16	1	1	10	2	0	0	2	0	4	0	5	0	1	10	1	3	3	1	2	2	4	17	3	2	8	13	1	1	0	4	1	2	3	2	0	0	15	1	1	18	5	4	7	6
	ASV0461	1	7	6	0	0	0	0	3	0	1	4	0	9	0	0	0	0	0	0	0	1	3	0	0	213	2	0	0	4	3	0	0	0	0	0	0	0	0	0	0	0	0	0	0	0	0	0	0
	ASV0463	0	0	0	0	0	0	0	1	0	0	0	0	0	0	0	0	0	0	0	0	0	0	0	0	0	0	0	0	0	0	0	0	16	2	16	0	0	0	0	0	0	0	0	0	63	17	23	1
	ASV0464	3	2	17	0	0	2	8	1	0	1	0	0	1	0	0	0	0	0	1	1	1	12	0	2	10	2	3	3	6	3	0	0	2	0	0	1	0	0	0	0	0	0	0	0	60	30	4	0
	ASV0465	1	0	0	2	7	0	3	15	10	5	19	0	1	0	0	0	0	1	1	0	0	1	1	1	4	2	0	2	0	1	0	0	0	0	3	0	0	5	0	0	30	3	4	30	0	2	4	0
	ASV0466	0	0	0	0	0	0	0	0	0	0	0	0	0	1	1	0	0	0	0	1	0	0	0	0	0	0	0	0	0	0	0	47	0	0	0	1	36	0	1	0	0	0	0	0	0	2	0	34
	ASV0467	0	0	0	0	0	0	0	0	0	9	2	0	4	0	0	0	0	0	83	0	1	0	1	70	3	13	62	0	6	0	0	0	0	0	0	0	0	0	0	0	0	0	0	1	0	0	0	0
	ASV0468	7	2	4	10	1	1	0	0	13	0	15	12	38	1	1	10	0	2	2	0	1	0	0	10	0	52	14	2	3	0	2	0	4	1	12	0	0	0	2	0	1	0	0	0	0	2	0	0
	ASV0469	1	4	10	0	0	0	3	0	0	1	0	1	14	0	11	11	8	0	0	1	12	5	1	0	0	0	18	0	15	8	7	1	6	3	2	1	5	8	1	1	2	8	6	1	8	14	3	3
	ASV0470	0	0	0	1	0	0	0	0	2	14	0	0	0	0	0	0	0	0	0	0	0	0	0	2	0	2	1	0	1	0	0	0	1	0	3	0	0	0	3	3	0	4	4	5	2	5	3	4
	ASV0472	0	0	0	1	2	0	1	0	4	3	0	0	0	0	0	1	0	0	0	1	0	0	0	0	0	0	0	0	0	0	1	3	4	7	5	3	0	0	8	1	3	4	6	17	16	34	16	0
	ASV0473	0	0	0	1	0	0	0	0	0	0	0	0	0	0	0	0	0	0	250	0	0	0	0	0	0	0	0	0	3	0	0	0	0	0	0	0	0	0	0	0	0	0	0	0	0	0	0	0
	ASV0474	3	10	0	0	0	1	13	0	0	1	0	4	1	0	0	5	2	3	0	1	1	2	0	1	53	2	1	4	0	2	7	0	0	1	0	0	2	39	0	0	1	0	0	0	0	0	0	1
	ASV0475	0	0	0	0	0	0	0	0	0	4	0	121	82	0	2	0	1	0	0	0	0	0	0	1	18	0	8	0	0	0	5	0	1	0	2	0	0	2	0	1	0	0	0	0	0	2	0	0
	ASV0476	7	1	5	39	0	0	0	0	10	4	0	0	1	1	0	8	1	35	32	0	0	0	1	86	0	8	5	0	2	2	0	0	0	0	0	0	0	0	0	0	0	3	0	0	0	0	0	0
	ASV0477	7	4	7	1	0	0	0	0	0	0	0	0	0	0	0	4	0	22	0	0	0	0	0	0	0	0	0	0	5	1	0	0	7	3	42	0	0	0	0	0	0	0	0	0	0	0	0	1
	ASV0478	19	67	0	0	0	0	0	0	0	0	0	0	0	0	10	88	50	3	0	0	0	0	2	0	0	0	0	0	0	0	0	0	0	0	0	0	0	0	0	0	0	4	1	0	0	1	0	0
	ASV0479	0	0	2	1	3	5	2	0	1	1	0	34	14	0	0	0	0	2	2	0	4	1	1	3	3	2	3	0	0	0	12	7	0	1	0	3	1	5	2	1	0	0	1	78	0	0	5	5
	ASV0480	0	0	12	30	7	3	0	9	5	2	74	0	7	0	0	10	1	9	0	0	1	0	0	0	0	15	7	0	0	0	0	0	3	0	29	0	0	0	1	0	0	0	0	0	0	0	1	0
	ASV0481	2	4	3	0	1	1	1	2	2	3	4	0	0	2	1	1	9	1	0	0	8	1	5	0	29	4	7	6	12	10	21	8	4	26	1	3	0	14	1	0	2	3	0	0	1	0	0	9
	ASV0483	5	0	13	0	0	0	0	0	0	0	0	0	0	0	0	0	1	0	0	0	13	47	4	8	0	1	4	1	58	19	5	0	0	0	0	0	0	0	0	0	0	1	0	2	9	5	0	0
	ASV0484	0	1	0	0	27	1	1	0	1	4	0	0	0	0	0	3	1	2	0	0	0	2	0	0	0	0	0	2	0	1	13	73	0	4	1	1	1	0	1	1	0	0	0	0	1	3	0	34
	ASV0485	0	0	0	0	1	0	0	0	0	3	2	0	0	1	0	0	5	0	2	0	2	0	3	0	0	0	0	0	0	0	0	4	1	8	0	1	0	0	1	6	24	32	32	0	2	7	1	0
	ASV0486	0	0	0	0	0	0	0	0	0	0	0	0	0	0	0	0	0	0	0	0	0	0	0	1	0	0	0	0	0	0	0	0	0	0	0	69	10	14	48	1	0	0	0	0	0	0	0	0
	ASV0487	0	0	0	0	0	0	0	0	0	0	0	1	0	1	0	0	1	0	0	0	4	4	0	0	0	0	5	0	0	4	0	0	0	9	1	1	3	2	0	1	0	0	0	0	0	0	0	0
	ASV0488	20	0	1	0	0	9	36	0	0	0	0	0	0	13	1	0	0	0	0	0	43	7	2	0	0	0	1	0	46	3	1	0	0	0	1	4	0	58	1	0	0	0	0	0	0	0	0	0
	ASV0489	1	2	0	0	0	0	6	1	0	0	0	0	0	0	1	6	5	0	3	1	5	11	1	0	0	0	8	25	1	1	1	3	0	2	0	3	0	0	8	1	0	0	0	0	10	6	3	11
	ASV0490	0	0	0	0	0	0	0	0	0	0	0	0	0	0	0	0	0	0	0	0	0	0	0	0	0	0	0	0	0	0	0	0	0	0	0	8	135	0	0	0	0	0	0	0	0	0	1	0
	ASV0491	0	0	0	0	0	2	2	0	1	0	3	0	5	0	0	2	3	5	0	0	2	1	4	2	70	3	3	1	5	1	0	19	0	15	1	0	0	4	3	0	4	10	2	12	1	2	0	4
	ASV0492	0	0	0	0	4	0	0	0	3	7	0	0	0	0	0	6	0	0	2	0	0	0	0	0	1	0	0	0	1	0	1	1	7	2	5	2	1	0	12	3	1	14	10	7	18	15	4	7
	ASV0493	0	1	0	0	5	0	0	0	1	6	0	0	0	0	0	7	1	0	0	3	1	0	0	0	0	0	1	1	0	0	0	4	11	15	50	0	2	0	8	1	1	10	10	0	2	0	0	6
	ASV0494	1	4	0	0	1	3	5	0	0	4	0	0	0	3	13	20	3	0	0	1	1	6	0	0	2	0	3	0	5	6	0	1	1	1	0	2	0	0	20	0	5	25	6	7	12	6	5	4
	ASV0495	4	7	9	1	1	12	2	7	1	4	1	1	1	5	9	1	1	8	0	0	6	11	6	0	25	7	9	1	3	10	0	0	3	5	1	3	0	0	3	4	4	0	0	0	3	10	0	3
	ASV0496	0	0	0	0	0	0	0	0	0	0	0	0	0	0	0	0	0	0	0	0	1	0	0	0	1	0	0	0	0	0	0	0	8	235	2	0	0	0	0	0	0	0	0	0	0	0	0	0
	ASV0497	0	1	1	2	1	0	2	0	1	4	2	0	1	1	0	1	0	6	0	1	2	2	2	0	21	6	0	1	3	15	1	2	6	17	21	3	6	5	2	5	2	2	6	2	4	4	7	10
	ASV0498	0	0	0	1	0	1	0	0	0	3	2	0	2	0	2	0	1	0	0	1	0	1	0	0	1	0	0	2	0	2	1	7	2	17	0	0	10	1	1	10	0	2	4	0	4	27	0	3
	ASV0499	0	0	0	0	0	0	0	0	1	1	0	0	0	0	0	1	0	1	0	0	0	0	0	0	0	0	1	0	1	0	0	0	9	0	150	0	0	0	0	0	1	0	0	0	0	2	10	0
	ASV0500	0	2	15	0	0	3	2	0	0	1	0	0	5	1	6	0	0	0	0	0	0	0	0	0	0	0	0	0	1	6	2	2	0	0	1	2	1	3	1	1	6	49	6	49	8	15	11	3
	ASV0501	0	0	0	1	5	2	0	0	2	16	3	0	4	0	6	0	0	3	3	15	0	0	0	17	12	0	5	3	0	2	5	22	1	2	2	4	11	2	3	0	0	0	0	0	0	0	0	45
	ASV0502	0	0	0	0	0	0	0	0	0	0	0	0	0	0	0	0	0	0	0	0	0	0	0	0	0	0	0	0	0	0	0	0	0	0	0	0	0	0	0	0	0	0	0	0	0	75	0	0
	ASV0503	8	1	1	0	0	0	2	0	0	2	1	2	0	2	1	0	3	0	0	0	3	0	1	0	18	0	15	0	12	14	6	0	0	1	11	13	15	105	0	0	0	0	0	0	0	0	0	0
	ASV0504	0	0	0	0	0	0	0	0	0	5	0	0	0	0	3	0	0	0	0	0	0	0	0	0	0	0	0	0	0	0	0	83	0	3	0	0	0	0	0	0	0	5	22	0	0	3	0	0
	ASV0506	0	1	0	0	3	0	3	4	0	8	0	0	0	0	0	0	4	0	1	0	0	0	0	1	1	0	1	0	0	1	5	7	4	8	1	16	15	1	5	8	6	13	10	2	2	13	0	6
	ASV0507	0	0	1	54	42	0	0	0	0	0	0	0	0	6	0	0	0	0	131	5	0	0	0	0	0	0	0	0	4	0	0	0	0	0	0	0	0	0	0	1	0	0	0	0	0	0	0	0
	ASV0508	0	0	4	0	0	0	0	0	0	0	2	0	2	1	7	1	0	6	0	0	0	0	1	0	0	0	0	0	0	0	0	0	0	0	1	0	0	12	0	1	7	0	0	12	1	4	143	0
	ASV0509	0	1	1	0	0	1	9	0	0	0	0	3	34	0	0	14	2	6	0	2	3	0	0	0	3	0	2	1	4	20	0	1	1	0	9	0	0	105	0	2	2	0	0	0	0	0	4	1
	ASV0510	5	0	5	0	0	1	4	79	0	0	1	0	1	6	98	0	1	1	0	0	2	0	0	0	0	0	0	0	1	0	0	1	0	0	0	0	0	0	0	0	0	0	0	29	0	0	0	0
	ASV0511	0	12	0	5	106	0	2	1	0	6	1	0	0	0	1	19	3	1	4	26	5	4	0	1	10	5	10	3	3	13	0	0	0	0	0	0	1	0	0	0	0	0	0	0	0	0	0	0
	ASV0512	0	1	0	0	0	0	0	0	0	12	4	0	0	8	1	8	14	0	0	0	3	0	0	10	154	21	0	0	0	0	1	6	0	0	0	0	0	0	0	0	0	0	0	0	0	0	0	0
	ASV0513	2	55	0	0	1	0	0	0	0	0	3	0	0	0	1	61	36	0	0	0	0	0	0	0	7	0	0	1	0	1	0	0	0	1	0	0	0	0	0	1	0	7	11	1	0	0	0	0
	ASV0514	0	0	1	0	0	0	0	0	0	0	0	0	0	0	1	0	0	2	0	0	0	0	0	0	0	1	0	0	0	0	0	0	0	0	1	0	0	2	0	1	3	0	0	0	0	0	0	0
	ASV0515	4	1	0	6	2	1	5	0	2	2	6	0	3	0	2	4	1	28	5	5	7	0	0	7	1	0	3	1	0	0	1	12	0	3	7	0	3	1	3	0	11	0	0	4	0	3	0	31
	ASV0516	0	0	1	0	0	0	1	0	0	0	7	0	1	0	0	0	0	0	0	1	0	0	1	0	0	0	0	0	0	0	1	9	3	1	1	3	1	0	6	4	1	20	22	8	8	12	0	4
	ASV0517	0	0	0	77	21	1	0	0	0	0	0	0	0	0	0	0	0	0	139	4	0	0	0	0	0	0	0	0	0	0	0	0	0	0	0	0	0	0	0	0	0	0	0	0	0	0	0	0
	ASV0518	0	0	2	0	0	0	0	0	1	0	1	0	0	0	0	0	0	1	0	0	0	0	0	0	0	1	0	0	0	0	0	0	0	0	2	0	0	0	0	1	0	0	1	0	0	0	0	1
	ASV0519	8	7	1	56	21	7	0	0	0	4	4	0	0	1	5	16	1	3	10	13	14	6	0	0	9	0	1	0	28	15	0	0	0	0	0	0	0	1	0	0	0	1	0	0	0	0	0	0
	ASV0520	0	0	0	0	0	0	0	0	0	0	0	0	0	0	0	0	0	0	0	0	0	0	0	0	0	0	0	0	0	0	0	0	0	5	15	0	0	0	0	0	0	0	0	0	2	0	0	0
	ASV0521	4	1	0	4	2	13	17	2	0	2	6	0	3	3	0	15	1	7	16	21	3	4	0	11	3	0	11	7	4	0	0	1	0	0	0	4	0	1	0	0	4	0	0	1	0	0	0	4
	ASV0522	11	6	5	0	0	0	1	3	6	14	3	0	0	0	0	4	1	0	35	26	0	10	2	71	8	8	6	6	7	7	0	0	0	0	0	0	0	0	0	0	0	0	0	0	0	0	0	0
	ASV0523	0	1	0	0	6	0	2	0	3	8	0	0	0	0	0	1	0	0	4	0	2	0	0	0	0	0	0	0	1	0	1	1	32	0	3	4	1	0	95	2	2	0	1	1	2	8	0	0
	ASV0524	0	0	0	0	0	2	0	0	0	0	2	0	0	5	1	0	0	0	0	0	194	9	0	0	0	0	0	0	3	0	0	1	0	0	0	15	1	1	2	1	0	0	0	0	0	0	0	0
	ASV0525	0	5	21	3	5	1	0	0	0	0	14	0	5	3	3	1	1	1	1	0	2	0	22	2	5	11	3	0	2	1	10	3	3	1	2	0	1	1	1	3	6	16	6	44	2	4	0	0
	ASV0526	7	4	0	0	0	0	2	0	2	0	2	4	1	0	0	5	2	0	0	0	0	2	0	0	47	6	0	4	1	0	6	0	1	0	0	2	0	60	2	0	0	0	0	0	1	0	0	1
	ASV0527	1	2	0	0	0	0	0	0	0	0	0	0	0	0	0	0	0	0	0	0	0	0	0	0	0	0	0	0	0	0	3	0	7	4	0	0	0	0	0	1	0	77	34	25	0	10	0	2
	ASV0528	0	0	4	0	3	0	1	3	0	2	0	0	5	1	6	3	1	4	0	0	0	0	2	0	0	0	0	2	0	1	1	8	0	0	7	0	2	4	2	2	1	1	2	89	3	4	5	0
	ASV0529	7	1	0	0	0	3	10	3	0	0	0	0	0	5	2	0	0	0	0	0	3	0	7	0	0	0	0	0	13	0	0	0	0	0	0	1	0	2	1	0	94	2	1	0	0	0	0	0
	ASV0530	0	0	2	49	1	0	0	0	57	0	13	2	10	0	0	7	3	2	7	0	3	0	0	8	0	71	3	0	0	0	0	0	0	0	0	0	0	0	0	1	0	0	0	0	0	0	0	0
	ASV0532	1	0	3	0	0	10	10	85	0	0	0	0	0	7	1	0	0	0	0	1	13	3	65	0	0	0	0	0	6	0	0	0	0	0	0	0	0	4	0	1	4	0	0	0	0	0	0	0
	ASV0533	0	0	0	0	0	0	0	0	0	0	0	0	0	0	1	0	0	0	0	0	0	0	0	0	0	0	0	0	0	2	3	10	4	4	9	6	3	0	11	3	0	11	12	3	14	20	0	2
	ASV0534	18	1	37	3	7	1	1	0	4	1	7	43	2	1	1	9	1	2	1	0	1	0	0	5	0	7	14	0	2	0	3	0	3	0	9	1	0	0	1	0	0	0	0	0	4	2	2	1
	ASV0535	0	0	0	0	0	47	26	1	0	0	0	0	0	24	0	0	0	0	1	0	119	10	3	0	0	0	0	0	1	0	0	0	0	0	0	0	0	1	0	0	0	0	0	0	0	1	0	0
	ASV0536	4	0	4	12	2	2	1	2	0	0	9	97	18	0	0	7	3	0	0	0	0	0	0	0	0	2	14	0	0	1	2	0	4	0	41	0	0	0	2	0	0	0	0	0	0	0	0	0
	ASV0537	4	3	2	0	0	14	6	0	3	3	0	0	2	0	0	0	0	1	1	2	21	44	4	0	27	0	1	0	24	46	0	0	1	13	4	0	0	0	0	0	0	0	0	0	0	0	0	0
	ASV0538	0	0	0	0	0	0	0	0	0	0	0	0	0	0	0	0	1	0	1	0	0	2	0	0	0	0	0	0	1	0	0	0	7	1	8	0	0	0	0	1	0	0	0	1	0	1	0	0
	ASV0539	23	4	8	0	0	0	0	0	0	0	0	34	4	0	5	0	0	0	0	0	1	27	0	0	0	0	3	0	5	0	8	1	2	6	2	0	2	17	0	0	0	0	0	1	4	0	0	1
	ASV0540	1	36	0	0	0	0	0	0	0	0	0	0	0	0	23	54	47	0	0	0	1	0	2	0	6	0	0	0	2	1	0	0	0	0	0	0	1	0	0	1	0	9	8	0	0	0	0	0
	ASV0541	0	0	0	0	0	0	0	0	0	0	0	0	0	0	0	0	2	0	0	0	0	0	0	0	0	0	0	0	0	0	0	0	0	0	0	1	0	0	0	0	0	72	57	4	4	0	1	0
	ASV0542	30	12	0	2	1	3	0	0	0	0	0	0	17	0	89	0	0	0	8	38	3	3	3	0	0	0	8	6	1	1	0	0	0	0	0	0	2	1	0	0	0	0	0	0	0	0	0	0
	ASV0543	0	2	1	0	0	2	4	3	0	2	2	0	0	0	3	0	2	0	0	0	8	0	0	5	0	2	4	1	0	6	3	0	0	0	0	1	4	1	0	0	0	0	0	0	0	0	0	0
	ASV0544	0	0	6	0	0	0	0	0	2	0	0	0	0	0	1	0	0	2	0	0	0	0	5	0	1	0	0	0	0	0	0	1	0	4	1	0	1	0	0	0	2	1	1	2	0	0	0	1
	ASV0545	0	0	0	0	0	24	66	2	0	0	0	0	6	28	6	0	0	0	0	5	58	11	2	0	0	0	0	1	0	0	0	0	0	4	0	0	1	0	1	0	0	0	0	9	0	0	0	0
	ASV0546	13	3	0	7	6	15	39	3	0	0	0	0	10	0	15	5	1	0	0	8	39	0	0	0	0	0	0	0	20	22	0	0	3	6	0	0	0	0	8	4	0	0	1	0	0	1	0	0
	ASV0547	0	1	0	2	27	0	0	0	0	1	0	0	0	0	0	5	3	0	0	0	0	1	0	0	0	0	0	0	1	3	0	6	2	0	0	5	42	1	0	6	0	11	6	2	7	6	0	5
	ASV0548	0	0	0	3	12	0	0	0	1	7	0	0	0	0	0	11	1	0	1	0	0	0	0	4	0	0	0	0	0	0	1	5	6	2	2	15	3	0	8	5	1	4	7	0	6	11	0	2
	ASV0549	0	2	0	0	0	0	0	0	2	2	1	0	0	0	0	0	1	0	0	0	0	0	0	0	3	0	0	0	0	0	0	0	3	8	22	0	1	0	1	1	0	0	0	0	0	1	0	25
	ASV0550	0	0	0	0	0	0	0	0	0	0	0	0	0	0	0	0	0	0	0	0	0	0	0	0	0	0	0	0	0	0	0	0	0	0	5	0	0	0	0	1	160	0	0	0	0	0	0	0
	ASV0551	1	0	0	5	25	0	6	0	0	1	0	0	7	1	3	23	0	12	3	27	3	2	0	3	2	0	1	0	0	3	3	2	2	2	0	3	1	0	4	1	1	4	3	2	2	9	2	10
	ASV0552	0	0	0	0	0	0	0	0	0	0	0	0	0	2	0	0	0	8	0	0	2	0	0	0	131	2	0	39	0	1	0	0	0	0	0	0	0	0	0	0	0	0	0	0	0	0	0	0
	ASV0553	4	3	0	1	2	8	5	8	0	1	0	0	1	21	14	1	0	0	6	3	12	2	11	0	0	0	0	0	8	0	0	1	0	0	0	5	1	5	0	0	10	0	0	0	0	0	0	0
	ASV0554	12	98	0	0	0	0	0	0	0	0	0	0	0	0	1	78	34	3	0	0	0	0	0	0	0	0	0	0	0	1	0	0	0	1	0	0	0	0	0	0	0	0	0	0	0	0	0	0
	ASV0555	0	0	0	0	0	0	0	0	0	0	0	0	0	0	2	1	0	0	0	0	0	0	0	0	0	0	0	0	0	0	0	0	0	3	0	3	2	0	0	3	0	93	83	0	0	0	0	4
	ASV0556	0	0	0	5	1	1	0	0	0	0	0	158	28	5	1	1	0	0	0	0	0	3	0	0	0	0	23	0	0	0	0	0	0	0	0	1	0	0	0	0	1	0	0	0	0	0	2	0
	ASV0557	8	3	2	60	19	8	6	0	2	2	0	0	0	0	4	17	2	4	6	5	12	3	3	0	6	0	0	0	30	19	0	0	0	0	0	0	0	0	0	1	0	0	0	0	0	1	0	0
	ASV0558	0	0	0	50	10	0	1	0	4	13	2	0	72	0	2	0	0	4	20	6	0	0	0	7	0	0	11	9	7	2	0	0	0	0	0	0	0	0	0	1	0	0	0	2	0	0	0	0
	ASV0560	0	0	4	0	1	0	2	6	0	0	0	0	1	1	5	1	2	0	0	0	3	2	1	1	0	0	0	0	0	1	1	1	3	2	0	1	5	1	2	2	12	40	42	48	1	5	7	0
	ASV0561	0	16	0	0	1	0	0	0	0	0	0	0	5	0	29	2	4	0	0	2	0	0	0	0	0	0	88	13	0	1	0	9	0	3	0	1	4	0	1	0	1	0	0	0	0	1	0	5
	ASV0562	4	33	0	0	0	6	3	0	0	0	0	0	0	0	2	0	1	0	0	2	0	0	0	0	153	1	8	0	0	16	0	0	0	0	0	0	0	0	0	0	0	0	0	0	0	0	0	0
	ASV0563	3	3	9	1	0	4	16	10	0	0	5	18	12	0	1	0	1	2	1	5	13	19	9	4	33	5	9	1	16	4	0	0	0	16	0	0	0	0	0	0	0	0	0	4	0	0	0	0
	ASV0564	0	0	0	1	1	0	1	0	0	1	0	0	0	0	0	0	1	0	1	0	0	0	0	1	0	0	0	0	1	1	0	1	24	2	5	3	0	0	92	8	9	0	0	0	0	0	0	2
	ASV0565	5	0	1	5	0	24	17	1	0	1	0	0	0	10	10	0	0	0	2	3	64	11	4	0	0	0	0	0	67	1	0	0	0	0	0	0	0	0	1	0	0	0	0	0	0	0	0	0
	ASV0566	0	0	0	0	0	0	0	0	0	0	0	0	0	0	0	0	0	0	0	0	0	0	0	0	0	0	0	0	0	0	2	0	0	0	7	5	0	4	5	0	0	0	4	2	0	0	0	1
	ASV0567	0	0	7	10	6	0	0	1	2	0	20	4	1	1	0	28	0	45	0	0	6	0	0	0	0	12	1	0	0	1	1	0	0	0	13	1	0	3	4	2	13	0	0	0	0	0	23	1
	ASV0568	0	0	42	0	0	0	0	14	1	0	1	0	0	0	1	0	0	1	0	1	0	0	1	0	0	8	0	0	0	0	2	3	0	1	1	1	0	1	0	0	6	1	7	26	0	5	9	11
	ASV0569	0	0	0	0	0	0	0	0	0	0	0	0	0	0	0	0	0	0	1	1	0	0	0	0	0	0	1	0	1	0	20	0	24	1	12	1	0	1	0	0	0	0	0	35	9	1	3	0
	ASV0570	11	1	0	0	0	23	30	0	0	0	0	0	0	9	0	0	0	0	0	3	41	34	3	0	0	0	0	0	69	1	0	0	0	0	0	0	0	0	0	0	0	0	0	0	0	0	0	0
	ASV0571	15	0	151	0	0	0	0	0	0	2	1	0	0	0	0	0	0	3	0	0	0	0	0	0	16	10	7	0	0	2	0	0	1	3	12	0	0	0	0	0	0	0	0	0	0	0	0	0
	ASV0572	0	0	0	0	0	0	0	0	0	1	0	124	88	0	0	0	0	0	0	0	0	0	0	1	0	0	10	0	0	0	0	0	0	0	1	0	0	0	0	0	1	0	0	0	0	0	0	0
	ASV0573	1	0	0	0	0	1	0	0	2	0	0	0	27	0	1	0	0	3	0	0	12	9	0	145	4	2	7	5	6	1	0	0	0	0	0	0	0	0	0	0	0	0	0	0	0	0	0	0
	ASV0574	0	0	0	11	19	0	0	0	17	67	0	0	0	0	0	13	0	0	1	0	0	0	0	10	0	0	2	1	7	0	0	0	2	0	0	6	1	0	20	1	0	1	2	5	7	2	0	0
	ASV0575	0	0	0	0	0	6	4	3	0	0	0	0	0	46	8	0	0	0	0	0	3	0	18	0	0	0	0	0	21	0	0	0	0	0	0	1	0	14	4	0	20	0	0	0	0	0	1	1
	ASV0576	0	3	0	0	0	0	0	0	0	0	0	0	0	0	0	0	0	0	0	0	0	0	0	0	0	0	0	0	0	0	0	0	0	2	0	0	0	0	3	0	0	0	0	0	0	0	0	168
	ASV0577	6	2	6	0	1	0	0	0	0	0	3	0	0	0	0	0	0	0	0	1	1	24	2	0	26	0	3	23	40	11	0	0	2	2	52	6	6	8	0	0	0	0	0	0	0	0	0	0
	ASV0578	1	1	4	0	1	0	0	2	0	1	43	0	0	2	1	1	3	5	13	1	9	0	2	0	3	0	1	0	1	0	0	0	2	0	2	38	9	3	5	3	2	0	1	0	0	7	0	0
	ASV0579	4	0	0	0	0	3	0	0	1	40	2	0	0	19	2	0	3	0	0	0	40	26	11	24	1	0	0	2	2	4	0	0	6	26	7	0	0	0	0	0	0	2	0	0	0	0	0	0
	ASV0580	0	3	0	82	35	0	0	0	5	17	4	0	0	0	3	0	1	0	3	40	0	10	0	9	0	2	0	0	2	7	0	0	0	0	0	0	2	0	0	0	0	0	0	0	0	0	0	0
	ASV0581	0	0	0	141	13	2	0	1	2	0	3	0	0	0	0	6	0	6	17	0	3	0	0	0	0	1	2	0	0	0	0	0	2	0	4	0	1	0	2	1	0	0	1	0	0	0	0	0
	ASV0582	0	0	0	0	0	0	0	0	0	0	0	0	0	17	0	0	0	0	15	48	0	0	0	0	10	0	0	0	1	0	0	0	2	0	0	3	1	74	0	0	0	0	0	0	0	0	1	0
	ASV0583	0	0	0	0	0	0	0	0	0	0	0	0	0	0	0	0	0	0	0	0	0	0	0	0	0	0	0	0	0	0	0	0	0	0	0	0	0	0	13	29	2	0	0	0	26	21	0	0
	ASV0584	0	0	0	0	0	0	1	0	0	1	0	0	0	0	0	0	1	0	0	0	0	0	0	0	0	0	1	0	0	0	0	11	6	0	0	4	21	0	31	2	2	1	1	0	2	8	0	12
	ASV0585	0	0	0	0	0	0	0	0	0	0	0	0	0	0	0	0	0	0	0	0	0	0	0	0	0	0	0	0	0	0	0	0	1	0	0	0	0	0	0	0	0	58	22	94	0	0	0	0
	ASV0586	0	0	0	1	0	0	0	0	0	9	1	0	0	2	0	0	0	0	52	5	26	0	0	94	1	4	4	0	0	0	0	0	2	0	0	0	0	0	0	0	0	0	0	0	0	0	0	0
	ASV0587	10	21	0	4	24	2	3	4	2	3	0	0	0	0	1	35	20	14	7	9	3	12	4	4	20	0	0	3	9	5	0	0	0	0	0	0	1	0	1	0	0	1	0	0	0	0	0	0
	ASV0588	0	0	0	0	0	0	0	0	0	0	1	0	0	0	1	1	0	0	0	0	0	0	0	0	1	0	0	0	0	3	0	6	2	34	2	4	4	3	2	15	0	5	6	0	0	2	1	1
	ASV0589	3	0	0	2	2	0	0	0	0	0	0	0	0	0	4	29	0	0	0	6	0	1	0	0	0	0	11	0	0	0	0	2	0	0	0	2	15	0	0	0	0	0	2	4	0	0	0	2
	ASV0590	25	1	0	0	0	0	0	0	0	2	0	0	7	0	0	9	0	1	33	2	1	10	0	88	0	0	18	2	14	2	1	0	0	0	0	0	0	1	0	0	0	0	0	0	0	0	0	0
	ASV0591	4	17	4	0	0	3	2	1	1	12	1	0	0	3	4	5	6	3	0	1	2	2	0	4	28	19	3	7	14	13	5	1	0	0	0	1	0	0	0	2	0	0	0	0	9	0	0	2
	ASV0592	13	2	6	0	0	0	0	0	21	74	28	0	0	0	0	0	0	1	0	0	0	0	0	0	54	18	1	0	4	0	0	0	0	0	0	0	0	1	0	0	0	0	0	0	0	0	0	0
	ASV0593	0	1	2	1	0	0	111	5	0	1	2	1	6	0	3	0	0	0	1	7	3	0	1	0	0	0	0	1	0	0	0	0	1	5	22	0	0	0	2	3	2	6	1	25	0	0	0	0
	ASV0594	16	28	7	0	0	2	31	2	0	2	1	0	0	0	0	26	11	3	0	13	2	6	1	1	13	37	4	0	9	2	0	0	0	0	1	0	0	0	0	0	0	0	0	0	0	0	0	0
	ASV0595	0	0	6	0	1	2	1	4	0	0	0	0	147	16	1	4	0	1	1	3	0	0	0	4	1	0	22	2	0	0	0	0	2	1	1	1	0	0	0	0	0	1	0	0	0	0	0	0
	ASV0596	0	0	0	0	0	0	0	0	0	6	0	0	0	0	3	0	0	0	0	0	0	0	0	0	75	3	3	3	9	94	1	0	0	5	2	0	0	0	0	0	0	0	0	0	0	0	0	0
	ASV0597	0	1	0	0	0	0	0	0	0	6	0	0	0	0	0	22	2	0	0	0	0	0	0	0	13	0	0	1	0	1	0	0	0	3	0	0	0	0	0	2	0	8	12	2	0	3	0	9
	ASV0598	0	0	0	0	0	0	0	0	0	0	0	0	0	0	0	0	0	0	0	0	0	0	0	0	1	0	0	0	0	0	0	0	4	0	0	70	139	7	0	0	0	0	0	0	0	0	0	0
	ASV0599	1	0	0	0	0	1	3	0	0	2	0	0	4	0	0	9	4	1	0	3	2	1	0	0	3	0	4	5	7	13	9	1	3	0	2	11	2	53	2	2	0	0	0	3	7	1	0	0
	ASV0600	14	0	8	0	0	1	11	69	0	0	0	0	0	5	74	0	0	2	0	0	2	1	3	0	0	0	0	1	0	0	1	0	0	0	0	0	0	0	0	0	0	0	0	17	0	0	4	0
	ASV0601	110	8	5	0	0	0	1	0	0	3	0	0	0	2	2	2	1	0	0	0	1	0	0	1	8	0	0	0	60	14	0	0	3	0	0	0	0	0	0	0	0	0	0	0	0	0	0	0
	ASV0602	0	0	0	0	0	0	0	0	0	0	0	0	0	0	0	0	0	0	0	0	0	0	0	0	0	0	0	0	0	0	0	0	0	0	59	0	0	0	0	1	117	0	0	0	0	0	0	0
	ASV0604	1	0	1	0	0	28	2	2	0	0	0	0	0	0	0	0	0	0	1	1	169	13	0	1	0	0	0	0	1	0	0	0	0	0	0	0	0	0	0	0	0	0	0	0	0	0	0	0
	ASV0605	0	0	0	0	0	0	0	0	0	0	0	0	0	0	0	0	0	0	0	0	0	0	0	0	0	0	0	0	0	0	0	0	0	0	14	0	0	0	1	1	161	0	0	0	0	0	0	0
	ASV0606	0	0	0	0	0	0	0	0	0	0	0	0	1	0	0	0	0	0	0	0	26	164	26	0	0	2	0	0	0	0	0	0	0	0	1	0	0	0	0	0	0	0	0	0	0	0	0	0
	ASV0607	0	0	0	0	0	0	0	0	0	0	0	0	0	0	0	0	0	0	0	0	0	0	0	0	0	0	0	0	0	0	1	6	0	2	1	3	0	7	3	1	1	1	8	31	1	3	0	2
	ASV0608	0	0	0	0	1	0	0	2	0	0	0	0	0	0	0	1	1	4	0	1	0	0	5	0	0	0	0	0	0	0	2	0	0	0	0	0	0	1	0	0	8	5	6	8	1	1	0	2
	ASV0609	0	1	16	0	0	0	0	1	0	1	2	0	3	0	3	0	1	2	0	0	0	0	1	0	0	3	0	0	0	0	0	1	1	1	3	1	2	0	0	0	28	1	1	39	0	0	2	2
	ASV0610	4	0	0	0	0	1	1	3	0	0	0	0	1	2	4	0	0	0	0	0	1	1	0	0	0	0	0	0	4	0	1	0	0	0	0	0	0	2	52	0	84	0	0	0	0	0	0	0
	ASV0612	0	0	12	0	0	0	0	0	1	2	1	0	1	0	3	0	0	4	1	0	0	0	7	2	0	6	0	0	0	0	0	0	0	0	1	0	0	1	1	1	5	1	1	4	1	11	13	0
	ASV0613	7	8	0	1	3	0	0	0	0	0	0	0	22	0	4	4	1	1	0	13	0	3	0	0	0	0	82	58	0	1	0	1	0	0	0	0	5	0	0	0	0	0	0	0	0	0	0	0
	ASV0614	0	2	1	1	2	4	7	0	1	0	2	0	5	0	29	1	4	1	1	0	1	0	0	0	1	0	0	0	1	2	2	3	2	9	1	3	3	13	5	7	9	6	6	7	8	14	3	0
	ASV0615	0	0	0	0	0	0	0	0	0	4	0	0	3	0	0	0	0	0	78	1	0	0	0	108	0	1	19	0	3	0	0	0	0	0	0	0	0	0	0	0	0	0	0	0	0	0	0	0
	ASV0616	11	13	1	0	0	0	0	0	0	0	0	0	0	2	0	20	9	2	8	11	0	0	0	3	9	0	63	15	1	9	0	0	0	1	0	13	1	1	0	0	0	0	0	0	0	0	1	0
	ASV0617	0	0	0	0	0	0	0	0	0	0	0	1	2	0	2	2	0	0	0	0	0	2	2	0	0	0	0	2	0	1	0	0	0	0	0	0	0	0	0	0	0	0	0	0	14	3	2	11
	ASV0618	5	7	7	0	0	0	0	0	0	0	0	7	47	0	0	15	3	35	0	0	0	0	0	0	0	1	67	11	0	0	5	0	0	0	2	0	0	0	0	0	0	0	0	0	0	0	0	0
	ASV0619	3	0	0	1	0	0	1	0	0	0	1	0	0	2	0	0	0	2	3	1	0	0	0	0	0	0	0	0	0	0	0	0	0	0	0	0	0	0	0	0	0	0	0	0	0	0	0	0
	ASV0620	0	0	0	0	0	0	0	0	0	0	0	0	0	0	0	1	0	0	0	0	0	0	0	0	0	0	0	0	0	0	1	12	1	1	1	0	0	0	0	1	0	3	4	0	45	18	3	6
	ASV0621	0	2	3	1	0	0	2	0	0	0	0	1	3	0	8	1	4	0	1	0	0	0	0	0	0	0	0	0	0	0	9	23	8	6	3	1	1	0	5	7	1	7	3	2	12	41	1	1
	ASV0622	0	4	2	0	1	1	25	0	0	0	0	0	0	1	4	8	0	2	0	5	8	2	33	0	2	0	1	0	13	52	0	6	0	0	0	9	17	9	0	1	0	0	0	1	1	0	0	1
	ASV0623	2	2	0	0	0	3	2	2	0	2	11	0	0	1	2	2	6	0	1	2	0	3	0	0	6	0	1	2	3	9	4	1	2	21	0	1	2	0	3	11	4	3	3	2	3	11	0	9
	ASV0624	0	0	0	0	0	5	0	0	1	3	0	0	1	0	1	1	0	0	58	1	32	6	0	83	0	0	22	0	0	0	0	0	0	0	0	0	0	0	0	0	0	0	0	0	1	0	0	0
	ASV0625	18	3	0	21	65	0	0	0	0	0	0	0	0	0	0	25	1	40	18	23	0	0	1	0	0	0	0	0	0	0	0	0	0	0	0	0	1	0	0	0	0	0	0	0	0	0	0	0
	ASV0626	0	0	0	0	0	0	0	0	0	0	0	0	0	0	0	0	0	0	0	0	0	0	0	0	0	0	0	0	0	0	0	0	0	0	0	0	0	0	0	0	0	0	0	0	21	18	0	0
	ASV0627	0	0	0	0	0	0	0	0	0	0	0	0	0	0	0	0	0	0	0	0	0	0	0	0	0	0	0	0	0	0	6	118	0	0	1	0	0	0	0	0	0	5	9	3	0	0	0	26
	ASV0628	5	1	0	0	0	7	11	0	5	3	2	1	9	1	1	0	0	0	0	4	9	33	3	0	23	0	3	0	31	33	0	0	5	8	2	0	0	0	0	0	0	0	0	0	0	0	0	0
	ASV0629	51	76	7	0	0	0	0	0	0	0	1	0	0	0	4	0	9	0	0	0	0	0	0	0	26	0	1	0	5	5	0	0	3	20	4	1	0	0	0	0	0	0	0	0	0	1	0	0
	ASV0630	1	2	1	0	0	0	1	0	0	0	0	0	2	0	0	2	6	0	0	1	1	0	0	1	0	0	2	4	13	13	0	0	3	0	2	8	3	122	0	0	0	0	0	0	0	0	0	0
	ASV0631	26	1	22	0	0	1	0	0	1	4	0	0	10	0	0	3	1	4	19	5	3	5	1	88	1	0	5	1	11	0	0	0	0	0	0	0	0	0	0	0	0	0	0	0	0	0	0	0
	ASV0633	0	0	0	0	0	0	0	0	0	1	0	0	0	0	0	0	0	0	1	0	0	0	0	0	0	0	0	0	0	0	0	0	0	0	0	0	0	0	0	1	0	1	19	0	29	57	0	1
	ASV0634	1	0	0	0	0	33	20	21	1	0	0	0	0	28	1	1	0	0	1	0	13	4	1	0	0	0	1	0	0	0	21	0	0	0	0	7	0	27	2	0	0	0	0	1	0	0	0	0
	ASV0635	0	1	0	0	0	0	0	1	4	0	0	0	2	0	0	1	0	0	0	0	1	0	0	1	0	0	0	0	1	0	3	7	3	0	8	23	7	3	1	0	0	6	3	2	2	2	1	9
	ASV0636	12	7	1	1	1	2	1	0	0	9	0	0	0	2	4	5	3	0	0	3	4	13	0	0	6	0	7	4	7	10	3	0	3	6	0	3	11	1	1	0	0	0	0	0	10	5	0	4
	ASV0637	24	3	6	0	0	0	0	0	1	0	0	0	3	1	0	3	0	17	0	0	0	1	0	0	7	1	15	0	9	4	14	1	1	1	3	0	1	1	0	0	0	0	1	0	10	8	0	2
	ASV0638	0	0	0	0	0	0	0	0	0	0	2	0	0	0	0	0	0	0	0	0	0	0	0	0	0	0	0	0	0	0	1	4	0	0	0	0	0	5	0	0	0	0	0	4	1	0	0	0
	ASV0639	0	2	4	0	0	0	0	0	0	0	0	5	11	0	7	0	0	0	2	0	0	3	0	1	1	0	3	0	0	0	14	1	12	2	4	1	0	31	0	1	0	0	0	9	1	1	1	2
	ASV0641	0	0	0	0	22	3	2	0	0	9	6	0	4	1	3	0	1	6	8	2	0	0	1	11	6	1	0	0	3	1	0	1	6	1	1	7	7	2	6	6	2	0	0	0	0	0	0	2
	ASV0642	0	1	2	0	7	0	0	9	11	15	53	0	2	0	1	0	0	0	0	1	0	0	1	0	4	15	0	1	0	0	0	0	0	0	3	0	0	8	1	0	10	2	5	24	0	2	0	0
	ASV0643	0	1	8	13	3	0	2	1	0	0	8	0	3	0	3	2	2	1	2	1	0	0	16	0	5	9	0	0	2	1	10	4	0	1	4	0	1	0	3	0	9	14	4	37	1	0	0	0
	ASV0644	0	0	0	2	0	0	1	0	1	0	0	0	2	0	0	0	0	0	4	0	0	0	0	0	0	0	1	0	0	0	0	0	3	0	8	1	0	0	13	0	2	0	0	0	0	0	0	7
	ASV0645	0	0	0	0	0	5	0	2	0	2	4	0	2	0	0	0	0	0	0	0	3	3	7	0	49	39	2	0	3	6	0	2	3	15	3	0	0	1	0	0	4	1	1	6	0	0	0	25
	ASV0646	0	0	0	0	0	0	0	0	0	0	0	0	0	0	0	0	0	0	0	0	0	0	0	0	0	0	0	0	0	0	0	0	1	0	1	0	0	0	2	0	0	22	39	1	0	0	0	0
	ASV0647	14	0	147	0	0	0	0	0	0	1	0	1	0	0	0	0	0	1	0	0	5	4	6	0	3	0	5	1	11	5	0	0	0	1	0	0	0	0	0	0	0	0	0	0	0	0	0	0
	ASV0648	0	0	0	0	0	0	0	0	0	0	0	0	0	0	0	0	0	0	0	0	0	0	0	0	0	0	0	0	0	0	0	0	0	0	0	0	0	0	0	0	0	1	0	0	17	18	0	0
	ASV0649	1	2	0	0	0	0	0	0	1	1	0	0	55	0	6	0	0	0	0	0	0	0	0	0	0	0	73	30	0	0	2	6	0	0	0	2	1	0	0	0	0	1	1	0	0	1	0	0
	ASV0650	0	0	0	2	0	1	0	0	0	2	2	0	0	0	5	0	0	1	3	3	157	14	0	1	2	0	0	0	0	0	0	0	2	5	0	0	0	0	0	1	0	0	0	0	0	0	0	0
	ASV0651	1	5	1	1	0	0	5	0	0	4	0	23	5	0	1	0	1	0	0	0	6	7	2	1	72	11	23	7	5	10	0	0	0	3	0	3	0	10	0	0	0	0	0	0	0	0	0	1
	ASV0652	7	5	7	0	0	0	0	0	0	0	0	5	30	0	0	13	6	42	0	0	0	0	0	0	0	0	67	17	0	0	1	0	0	0	3	0	0	1	1	0	0	0	0	0	0	0	0	0
	ASV0653	0	0	0	0	0	0	0	0	0	0	0	0	0	0	0	0	0	0	0	0	0	0	0	0	0	0	0	0	0	0	0	0	0	1	0	13	20	0	1	0	0	1	0	0	1	0	0	0
	ASV0654	0	0	0	0	0	0	0	0	0	0	0	0	0	0	0	0	0	0	1	0	0	0	0	0	0	0	0	1	0	0	0	106	0	0	0	0	2	0	0	0	0	0	0	0	0	0	0	6
	ASV0655	1	0	4	0	0	30	4	25	0	3	0	4	3	0	2	3	0	3	0	3	12	11	4	3	14	6	16	2	1	8	0	0	0	5	0	0	0	2	0	1	0	0	2	4	12	4	0	5
	ASV0656	0	2	0	0	0	4	2	0	0	14	6	0	23	10	1	2	0	2	0	2	10	2	13	6	25	1	24	1	0	1	0	1	0	7	0	0	1	21	2	0	1	0	1	3	1	0	0	0
	ASV0657	0	0	0	4	1	0	2	3	0	0	17	0	4	1	3	0	0	2	7	3	0	1	0	3	2	10	2	0	1	0	0	0	0	0	0	0	2	0	1	0	4	1	4	12	0	3	3	2
	ASV0658	9	56	0	0	0	0	0	0	0	1	0	0	0	0	5	52	48	0	0	0	0	0	0	0	0	0	0	1	0	2	0	0	0	4	0	0	0	0	0	3	0	3	1	0	1	0	0	0
	ASV0659	0	2	0	23	61	3	0	0	0	4	0	0	1	1	2	6	9	0	5	19	1	5	0	0	0	0	1	2	0	2	0	3	1	1	0	0	1	0	2	5	0	2	2	0	0	1	0	2
	ASV0660	0	0	0	0	0	0	0	0	0	1	0	0	0	0	0	0	3	0	0	0	0	0	0	1	0	0	0	0	0	0	15	16	9	0	14	0	0	0	0	0	0	6	1	3	11	12	0	8
	ASV0661	0	0	0	47	11	3	2	0	52	9	0	2	10	0	0	13	1	4	10	0	2	1	0	27	0	4	6	1	1	1	0	0	0	0	0	0	0	0	0	0	0	0	0	0	0	0	0	0
	ASV0662	0	0	0	0	0	0	0	0	0	1	0	0	0	0	0	0	0	0	0	0	0	0	0	0	0	0	0	0	0	0	0	2	11	8	4	0	0	0	4	6	0	3	0	0	22	18	0	0
	ASV0663	3	0	151	0	0	0	0	32	0	0	0	0	0	0	0	4	0	18	0	0	0	0	0	0	0	0	0	0	0	0	0	0	0	0	0	0	0	0	0	0	0	0	0	0	0	0	0	0
	ASV0664	2	0	5	0	0	5	2	3	0	0	0	0	4	3	6	0	0	0	0	2	5	1	1	0	0	0	0	0	0	0	0	1	0	0	0	0	1	7	0	0	38	0	0	0	0	0	0	2
	ASV0665	0	0	6	0	0	2	1	2	0	0	0	0	0	5	2	0	0	0	0	0	17	0	8	0	0	0	0	0	2	1	0	0	0	0	0	0	0	47	1	3	31	0	0	0	0	2	0	0
	ASV0666	0	0	1	2	4	6	3	1	0	3	6	0	16	0	5	2	1	0	1	8	14	1	1	0	1	0	2	0	0	0	10	0	2	0	0	4	1	6	5	3	3	1	4	32	5	1	0	1
	ASV0667	0	1	0	0	0	0	0	0	0	0	3	0	0	0	1	0	1	0	3	0	0	0	0	0	0	0	0	0	1	0	0	0	16	3	23	0	0	0	0	0	0	0	1	0	0	2	0	2
	ASV0668	0	0	0	0	0	0	0	0	0	0	0	0	1	0	0	0	0	0	101	0	2	3	0	78	0	0	18	0	4	0	0	0	0	0	0	0	0	0	0	0	0	0	0	0	0	0	0	0
	ASV0669	0	0	0	0	0	0	0	0	0	0	0	178	12	0	0	0	0	0	0	0	0	1	0	0	0	0	0	0	3	1	0	0	0	0	1	0	1	10	0	0	0	0	0	0	0	0	0	0
	ASV0670	79	2	0	0	0	1	29	0	0	0	0	0	0	9	4	2	0	0	0	1	0	0	0	0	0	0	0	0	77	1	0	0	0	0	0	0	0	0	0	0	2	0	0	0	0	0	0	0
	ASV0671	8	3	0	0	0	1	0	0	4	0	5	0	20	0	0	0	0	0	0	10	6	12	0	2	0	0	11	1	5	16	0	0	0	0	6	2	0	0	0	0	0	0	0	0	0	0	0	11
	ASV0672	0	0	1	0	0	3	2	10	0	0	0	0	0	9	13	0	0	0	0	0	6	0	9	0	0	0	0	0	1	0	0	0	0	0	0	0	0	45	2	1	22	2	2	3	0	0	0	0
	ASV0674	0	0	2	1	3	2	5	0	0	0	1	0	19	1	2	1	0	0	0	2	2	0	0	0	0	0	2	0	0	4	1	1	0	0	1	0	1	2	1	3	19	1	1	3	2	3	12	3
	ASV0676	22	50	0	0	0	0	0	0	0	2	0	0	0	0	1	48	53	0	0	0	0	0	0	0	0	0	0	0	0	2	0	0	0	8	0	0	0	0	1	4	0	0	0	0	0	0	0	0
	ASV0677	1	0	0	0	0	29	22	7	1	0	0	0	0	15	6	0	0	0	0	2	7	1	22	0	0	0	0	0	22	0	0	0	1	0	0	1	0	2	0	0	22	0	0	0	0	0	2	3
	ASV0678	0	0	27	10	0	0	0	0	1	0	146	0	0	0	0	0	0	1	0	1	1	0	0	1	0	5	0	0	0	0	0	0	2	2	0	0	0	0	0	0	0	3	2	0	0	0	0	0
	ASV0679	0	1	0	4	0	0	0	0	0	0	0	169	26	0	0	0	0	0	0	0	0	0	0	0	0	0	2	0	0	0	0	0	0	0	0	0	3	0	0	0	0	0	0	0	0	0	0	0
	ASV0681	0	0	0	0	0	0	0	0	0	0	0	0	1	0	0	0	0	0	0	0	0	0	0	0	0	2	0	0	0	0	0	0	0	0	0	1	0	0	1	1	1	55	26	25	0	0	1	0
	ASV0683	0	0	0	0	0	1	0	0	0	0	0	0	2	0	2	0	0	0	0	0	1	0	1	0	0	0	0	0	0	0	13	3	7	0	1	0	0	0	22	3	0	7	4	9	27	20	0	0
	ASV0684	0	0	0	0	0	0	0	0	0	0	0	0	0	0	0	0	0	0	0	0	0	0	0	0	0	0	0	0	0	0	0	0	0	0	0	32	137	7	0	0	0	0	1	0	0	0	1	0
	ASV0685	11	5	1	0	0	0	0	0	0	0	0	0	7	0	0	6	1	2	0	0	0	9	0	0	0	0	7	6	0	0	5	0	3	0	1	2	0	0	0	0	0	0	0	0	0	0	0	2
	ASV0686	0	0	0	145	6	2	0	0	1	0	3	0	0	0	0	6	0	3	18	0	0	0	0	0	0	0	0	0	0	0	0	0	8	1	1	0	0	0	1	0	0	0	0	0	0	0	0	1
	ASV0687	0	0	0	0	0	0	0	0	0	2	1	0	7	0	1	0	3	2	0	1	1	0	0	0	24	1	1	0	2	0	0	2	2	11	0	0	1	25	4	1	7	18	2	2	4	5	6	4
	ASV0688	0	1	11	12	4	0	0	1	7	0	7	4	6	0	1	15	1	39	1	0	0	0	1	2	0	40	5	0	0	1	1	0	1	0	16	0	0	0	1	1	0	0	0	0	0	0	6	4
	ASV0690	4	2	0	10	21	0	0	0	4	13	0	0	0	0	0	11	0	0	0	2	0	0	0	0	0	0	0	0	0	0	1	0	6	2	2	4	0	0	39	4	0	2	7	7	3	5	0	2
	ASV0691	0	0	16	2	2	0	1	0	0	2	6	0	5	1	1	1	0	3	0	1	1	0	2	0	0	0	0	0	0	0	1	1	3	0	4	0	0	32	1	0	3	32	5	51	0	1	1	0
	ASV0692	0	2	0	2	0	2	8	0	0	2	1	0	10	0	9	0	4	0	0	2	9	1	2	0	1	0	2	1	1	1	2	2	1	23	1	0	0	1	12	15	11	4	4	0	2	8	3	8
	ASV0693	1	3	0	0	0	0	0	0	0	0	0	0	0	0	0	1	4	0	0	0	0	4	0	0	0	0	0	0	0	0	0	5	0	7	0	0	0	0	0	2	0	7	12	0	0	6	0	1
	ASV0694	102	4	1	0	0	0	0	0	0	0	0	0	0	1	2	1	3	0	0	1	0	1	0	0	5	0	0	0	46	26	2	0	1	0	0	0	0	0	0	0	0	0	0	0	1	0	0	0
	ASV0695	0	0	0	0	0	0	0	0	0	0	0	0	0	0	0	0	0	0	0	0	0	0	0	0	0	0	0	0	0	0	0	4	14	13	1	0	0	0	3	1	0	8	5	0	2	0	0	1
	ASV0696	0	0	0	0	0	0	0	0	0	3	0	0	0	0	0	1	0	0	0	0	0	0	0	0	0	0	0	0	1	0	0	0	12	1	2	1	0	0	5	0	1	9	9	31	19	21	24	15
	ASV0697	20	3	1	0	0	1	30	2	0	0	0	0	0	14	36	1	0	0	0	0	0	0	1	0	0	0	0	0	80	1	0	0	0	0	0	2	0	1	1	0	4	0	0	0	0	0	0	0
	ASV0698	0	0	7	1	0	0	1	0	0	0	2	0	1	0	1	0	0	7	0	0	0	0	10	0	0	0	1	0	0	0	3	1	0	0	0	0	0	0	1	0	13	3	0	7	1	2	3	5
	ASV0699	15	1	127	0	0	0	0	0	0	0	2	0	0	0	0	0	0	2	0	0	1	0	0	1	20	4	8	0	1	0	0	0	0	1	15	0	0	1	0	0	0	0	0	0	0	0	0	0
	ASV0700	0	0	0	7	12	3	12	0	1	8	1	1	22	0	1	42	0	25	3	1	4	0	0	1	0	21	2	0	0	2	0	1	0	0	0	1	0	5	2	2	1	0	0	1	2	0	3	1
	ASV0701	0	0	0	0	1	0	0	0	0	7	7	0	0	0	6	4	0	0	0	0	0	0	0	2	1	0	13	1	0	0	0	34	0	0	0	4	42	0	0	0	0	0	0	0	0	0	0	4
	ASV0702	0	0	0	0	1	1	2	0	0	3	0	125	19	1	3	0	0	0	0	2	5	0	0	1	2	0	5	0	1	1	3	3	1	1	0	2	2	10	1	0	0	0	0	1	0	0	0	0
	ASV0703	1	0	0	0	0	0	11	0	0	3	0	0	0	1	3	18	13	3	0	3	0	3	4	0	35	0	10	0	3	11	7	0	4	9	2	1	0	1	1	4	0	0	0	0	4	4	1	0
	ASV0704	0	0	0	0	1	0	0	0	0	0	0	0	1	0	0	0	0	0	3	2	0	0	0	3	0	0	0	0	0	0	0	0	7	1	13	3	0	0	4	0	0	0	0	0	0	0	0	1
	ASV0705	6	44	1	0	0	0	5	0	0	1	0	0	0	0	46	1	3	2	0	4	1	0	0	0	37	0	0	0	41	8	0	0	0	0	0	0	0	0	0	0	0	0	0	0	0	0	0	0
	ASV0706	0	3	0	0	0	0	0	0	0	0	3	0	0	0	0	0	15	0	0	0	0	0	1	1	2	0	3	0	0	0	3	116	0	0	1	0	0	0	0	0	0	0	2	0	0	1	0	26
	ASV0707	0	0	0	0	0	0	0	0	0	1	0	0	0	0	0	0	0	0	0	0	0	0	0	0	0	0	0	0	0	0	0	0	0	0	0	0	0	0	0	1	1	0	2	0	0	0	0	0
	ASV0708	0	2	0	0	2	0	0	0	0	0	0	0	0	0	3	1	3	0	0	0	0	0	0	0	0	0	0	0	0	0	0	0	3	5	0	1	0	0	0	8	0	0	2	0	19	62	0	1
	ASV0709	0	0	0	0	0	0	0	0	0	0	0	0	0	0	0	1	0	0	0	0	0	0	0	0	0	0	0	0	0	0	0	0	16	11	2	4	0	1	2	11	1	3	9	0	17	5	0	2
	ASV0710	0	0	0	0	0	0	0	0	0	0	10	0	2	0	0	0	0	0	0	0	0	0	0	0	0	0	2	0	0	0	127	12	0	0	0	0	0	0	2	0	0	0	0	0	0	0	0	38
	ASV0711	12	63	0	0	0	0	0	0	1	0	0	0	0	0	5	40	39	3	0	0	0	1	0	0	3	0	0	0	4	0	0	0	1	4	0	0	0	0	0	1	0	1	1	0	0	2	0	0
	ASV0712	0	0	0	0	0	0	1	0	0	1	0	0	0	0	0	0	0	0	0	0	0	0	0	0	0	0	0	0	0	0	0	3	1	10	0	0	0	0	1	5	0	5	5	3	10	18	0	1
	ASV0713	0	0	0	0	0	0	0	0	0	0	0	0	0	0	0	0	0	0	0	0	0	0	0	0	0	0	0	0	0	0	0	0	5	82	0	0	0	0	0	2	0	0	0	0	2	22	0	0
	ASV0714	0	0	0	2	0	0	1	1	0	3	6	0	6	0	0	0	2	0	0	0	5	0	1	1	0	0	3	0	1	0	0	6	8	5	0	3	2	0	13	8	9	24	3	0	4	7	0	1
	ASV0715	0	3	1	1	0	0	1	0	0	3	7	0	0	0	4	5	9	0	4	2	0	0	0	0	8	0	0	0	0	1	0	2	2	14	0	17	6	0	1	8	3	3	13	0	4	4	0	4
	ASV0716	0	0	0	1	0	0	0	0	7	14	0	0	3	0	0	3	0	1	19	1	9	0	0	97	2	0	9	3	19	6	0	0	0	0	0	0	0	0	0	0	0	0	0	0	0	0	0	0
	ASV0717	0	0	0	0	0	0	0	0	0	0	0	0	0	0	0	0	0	0	0	0	0	0	0	0	0	0	1	0	0	0	0	0	0	1	0	0	0	0	0	0	108	0	0	0	0	0	0	0
	ASV0718	0	2	0	7	11	0	3	0	2	27	6	0	0	0	1	14	10	1	0	4	6	2	0	9	19	0	0	0	10	5	0	0	0	6	0	1	1	0	1	1	1	0	0	0	2	12	1	0
	ASV0719	0	0	0	0	0	4	72	0	0	1	0	0	0	0	6	3	0	0	0	3	24	0	31	0	0	0	0	0	38	0	0	2	0	0	0	3	2	1	0	0	0	0	0	0	0	0	2	1
	ASV0720	11	2	0	0	0	18	19	0	0	0	0	0	0	23	17	2	1	1	0	1	9	44	0	0	0	0	0	1	26	1	0	0	0	0	0	1	0	2	8	0	2	0	0	0	0	1	0	0
	ASV0721	2	0	0	0	2	2	1	0	1	1	1	0	0	0	0	9	1	39	0	0	1	0	0	11	5	7	0	0	2	1	3	7	5	5	5	15	4	1	0	1	2	1	4	5	3	5	1	8
	ASV0722	0	0	0	0	0	0	0	0	0	0	0	0	0	0	0	0	0	0	0	0	0	0	0	0	5	0	0	1	0	0	0	1	0	4	0	0	1	0	1	1	0	5	4	0	11	75	0	0
	ASV0723	0	0	0	0	1	0	0	0	2	12	0	0	0	0	0	0	0	0	70	1	4	1	0	97	1	0	5	0	4	0	0	0	0	0	0	0	0	0	0	0	0	0	0	0	0	0	0	0
	ASV0724	0	0	0	0	0	0	0	0	0	0	0	0	0	0	0	1	0	0	0	0	0	0	0	0	0	0	0	0	0	0	0	0	0	0	1	0	0	0	7	0	0	0	0	0	28	12	7	4
	ASV0725	0	0	1	3	0	0	0	0	8	73	24	0	0	1	0	8	0	15	4	0	4	0	1	9	32	0	0	1	8	1	0	0	0	0	1	0	0	0	0	0	2	0	0	0	0	0	1	0
	ASV0726	4	0	8	1	6	0	0	0	0	0	0	0	74	0	0	16	0	38	3	0	0	0	0	0	0	0	28	6	0	0	0	0	0	0	0	10	0	2	0	0	0	0	0	0	0	0	0	0
	ASV0727	0	0	0	0	0	0	0	0	0	0	0	0	0	0	0	0	0	0	0	0	0	0	0	0	0	0	0	0	0	0	2	6	0	4	0	0	0	0	2	8	0	0	3	5	5	46	0	13
	ASV0728	0	2	0	0	3	0	0	0	0	55	6	0	0	0	1	3	3	0	4	11	0	0	0	25	3	3	1	1	0	0	0	0	7	2	2	0	0	0	0	0	0	0	0	0	0	0	0	0
	ASV0729	3	2	0	2	1	39	17	9	0	0	1	0	0	8	2	0	0	0	0	4	45	3	5	0	0	0	0	0	17	0	1	1	0	0	0	2	1	0	2	0	5	0	0	0	0	0	0	0
	ASV0730	5	6	0	4	15	0	8	0	8	51	10	0	0	2	15	0	0	1	7	2	0	7	0	12	30	4	1	0	2	5	0	0	0	0	0	0	0	0	0	0	0	0	0	0	0	0	0	0
	ASV0731	0	0	0	0	0	0	0	0	0	1	0	0	1	0	0	0	1	0	1	0	0	0	0	3	1	0	0	0	0	0	4	3	0	1	12	0	3	0	5	2	2	14	17	5	12	2	0	1
	ASV0732	0	0	0	4	7	0	0	0	4	14	0	0	0	0	0	11	0	0	2	1	0	0	0	8	0	0	0	0	0	0	0	2	4	0	0	10	0	0	7	1	1	0	1	0	5	3	1	1
	ASV0733	0	1	0	0	0	0	0	0	0	2	0	0	0	0	0	17	0	0	0	0	0	0	0	0	0	0	0	0	0	0	0	2	10	2	2	7	0	0	28	2	1	8	11	3	22	6	0	0
	ASV0734	0	0	34	1	2	0	0	4	0	0	14	0	4	0	0	0	0	0	0	1	1	0	2	0	0	1	0	0	0	0	4	2	0	0	7	0	0	14	0	3	9	3	6	31	0	7	0	5
	ASV0735	0	0	0	0	0	0	0	0	0	0	0	0	0	0	0	0	0	0	1	0	0	0	0	3	0	0	0	1	0	0	0	0	5	13	0	0	0	0	2	13	0	11	24	3	9	14	0	8
	ASV0736	1	0	0	1	4	0	2	0	1	4	2	0	0	0	1	1	3	0	5	33	2	2	0	9	7	0	0	1	1	0	1	3	0	0	0	24	16	2	1	4	0	0	0	0	0	6	0	5
	ASV0737	1	1	9	0	1	9	7	1	0	4	2	6	6	6	10	1	1	10	0	4	18	6	6	5	4	4	26	1	3	3	0	0	0	3	4	0	0	1	1	3	1	0	0	0	0	0	0	0
	ASV0738	0	0	2	3	2	0	1	2	3	1	3	0	1	0	1	2	0	36	0	1	0	0	1	4	4	15	0	0	0	3	0	0	0	0	0	0	2	6	0	0	4	8	7	16	0	2	1	2
	ASV0739	0	1	0	0	4	0	0	0	0	0	0	0	2	0	2	1	1	0	0	0	0	0	1	0	0	0	0	3	0	0	1	7	1	7	0	0	1	0	1	1	2	34	17	11	3	7	0	2
	ASV0740	2	0	0	0	1	0	0	0	0	0	0	0	99	0	0	8	0	63	0	0	0	0	0	0	0	0	7	15	0	0	0	0	0	0	0	0	0	0	0	0	0	0	0	0	0	0	0	0
	ASV0741	1	0	5	1	2	2	1	0	0	1	6	0	1	0	5	1	0	0	0	0	1	0	1	0	0	2	0	0	1	1	0	0	0	0	6	0	1	1	2	1	58	0	0	0	1	3	0	1
	ASV0742	2	1	1	1	0	2	4	9	1	5	0	3	3	2	0	2	0	1	39	4	4	5	0	53	7	0	6	2	1	15	5	0	2	2	0	1	0	0	0	1	0	0	0	0	0	0	0	0
	ASV0743	2	2	0	0	0	0	0	0	0	0	0	0	0	0	0	0	2	1	2	0	1	1	0	0	0	0	0	0	1	0	0	0	0	0	0	0	0	0	0	0	0	0	0	0	0	0	0	0
	ASV0744	0	0	0	0	0	0	0	0	6	1	0	0	0	0	0	0	0	0	0	0	0	0	0	0	0	0	0	0	0	0	2	0	2	0	0	0	0	0	1	0	3	17	4	91	7	3	17	3
	ASV0745	1	0	0	0	0	0	4	0	0	2	0	0	1	0	29	0	1	0	0	3	1	1	0	1	7	0	1	1	8	4	0	0	0	1	0	1	0	0	0	0	0	0	0	0	44	21	0	0
	ASV0746	0	0	0	1	0	37	95	6	0	0	0	0	1	9	0	0	0	3	0	18	20	0	0	0	0	0	0	0	0	0	0	1	0	0	0	0	0	0	0	0	0	0	0	0	0	0	0	0
	ASV0747	0	0	0	8	3	0	0	0	4	0	2	0	0	0	0	7	0	0	0	0	2	0	0	0	0	0	1	0	0	0	5	3	11	2	7	5	0	0	13	2	1	2	2	4	16	9	11	1
	ASV0748	0	0	1	0	1	0	0	0	0	0	1	0	1	1	2	1	0	7	0	1	1	0	2	0	0	0	0	0	0	1	1	5	0	0	1	0	0	1	1	3	6	0	1	2	0	5	7	1
	ASV0749	0	0	0	0	0	0	0	0	0	0	0	0	0	0	0	0	0	0	0	0	0	0	0	0	0	0	0	0	0	0	1	9	0	0	0	12	49	0	0	0	0	0	0	0	0	0	0	37
	ASV0750	0	0	0	0	0	0	0	0	0	0	2	0	0	0	1	0	0	0	5	0	0	0	0	0	0	0	0	0	0	0	0	0	17	2	30	9	4	0	0	0	0	9	4	1	11	3	0	3
	ASV0751	17	54	0	0	0	0	0	0	0	1	0	0	0	0	1	53	52	1	0	0	0	0	0	0	9	0	0	0	0	0	0	0	0	0	0	1	0	0	0	0	0	2	0	0	0	0	0	0
	ASV0752	0	0	0	0	0	1	0	6	0	1	5	0	11	0	1	0	0	0	0	0	0	0	0	0	0	5	0	0	0	1	0	1	4	4	2	1	0	0	0	0	1	11	35	15	5	16	2	1
	ASV0753	10	9	0	0	0	0	0	0	0	1	0	0	0	0	15	4	0	0	0	6	0	3	0	0	0	0	40	96	0	3	0	0	0	0	0	0	3	0	0	0	0	0	0	0	0	0	0	0
	ASV0754	1	0	0	0	0	0	0	0	0	0	0	0	0	0	0	0	2	0	0	0	0	0	0	0	0	0	0	0	0	0	0	0	0	0	0	0	0	0	0	0	0	0	0	0	0	0	0	3
	ASV0755	8	7	0	0	0	1	0	0	0	0	0	0	4	0	1	0	0	0	0	0	0	3	0	0	0	0	21	125	4	1	0	1	0	2	0	1	11	2	0	0	0	0	0	0	0	0	0	0
	ASV0757	0	0	0	0	0	0	1	0	0	4	0	0	2	0	2	0	1	0	0	0	34	44	11	0	91	0	0	0	0	0	0	0	0	0	0	0	0	0	0	1	1	0	0	0	0	0	0	0
	ASV0758	0	0	0	0	0	0	0	0	0	0	0	0	0	0	0	0	1	0	0	0	0	0	0	0	0	0	0	0	0	0	0	0	0	0	25	0	0	0	1	0	93	0	0	0	0	0	0	0
	ASV0759	0	0	0	6	1	0	0	0	87	1	0	0	11	1	0	4	0	0	2	1	6	0	0	65	0	2	2	0	0	0	0	0	0	0	0	3	0	0	0	0	0	0	0	0	0	0	0	0
	ASV0760	1	0	0	0	1	0	1	38	2	5	8	0	2	0	0	0	0	2	0	1	1	0	10	0	0	3	0	1	0	0	0	0	0	0	3	0	0	2	0	0	20	1	5	8	0	0	3	0
	ASV0761	0	0	0	0	0	0	5	0	0	0	0	0	0	0	0	0	3	0	0	2	0	0	0	0	2	0	0	0	0	0	0	0	0	8	0	9	111	4	0	9	2	2	7	0	0	3	1	0
	ASV0762	0	0	5	0	0	0	0	1	0	1	183	0	0	0	0	0	0	0	0	0	0	0	0	0	0	0	0	0	0	0	0	0	0	0	0	0	0	0	0	0	0	0	0	0	0	0	0	0
	ASV0763	0	0	0	2	27	1	0	1	0	12	2	0	1	0	5	0	0	0	3	9	0	0	0	2	5	0	2	4	1	1	0	24	4	7	0	2	3	0	2	0	0	0	0	0	0	0	0	2
	ASV0764	1	2	0	1	4	0	0	0	1	1	0	0	6	0	7	2	3	8	0	3	0	0	0	14	0	0	3	1	0	0	0	0	0	0	0	1	3	3	3	1	0	0	0	0	0	0	0	0
	ASV0765	0	0	0	0	1	0	0	0	0	2	0	0	0	0	0	0	0	0	0	0	0	0	0	0	0	0	1	0	1	0	3	6	3	2	2	2	0	0	5	0	0	3	3	2	17	6	13	0
	ASV0766	1	0	0	4	2	21	11	4	0	0	0	0	0	10	6	0	0	0	1	0	57	5	28	0	0	0	0	0	1	0	0	0	0	0	0	0	0	1	3	4	19	1	1	0	0	0	0	1
	ASV0767	0	1	0	0	0	2	1	0	0	2	5	0	1	0	7	1	1	0	1	1	0	0	1	0	13	9	1	0	3	9	2	3	5	9	8	0	4	0	4	6	0	4	2	0	2	28	0	7
	ASV0768	0	1	0	0	1	0	0	0	0	2	2	0	0	1	0	2	0	0	1	0	0	0	0	0	0	0	0	1	0	0	0	4	0	0	0	35	45	3	3	6	0	0	0	0	0	0	1	1
	ASV0769	31	3	8	0	0	1	1	0	0	0	0	1	75	0	0	8	0	9	0	0	7	5	1	2	0	0	27	11	0	0	0	0	0	0	0	0	0	0	0	0	0	0	0	0	0	0	0	0
	ASV0770	1	1	0	86	2	0	0	0	34	2	13	0	2	0	0	9	1	0	3	0	0	0	0	16	0	9	3	0	0	0	0	0	2	0	1	0	0	0	0	0	0	0	0	0	0	0	0	0
	ASV0771	0	5	0	0	0	0	0	0	0	0	0	0	0	0	2	0	3	0	0	0	0	0	0	0	0	0	0	0	0	0	0	0	2	17	0	0	1	0	0	4	0	11	10	0	4	14	0	0
	ASV0772	0	0	0	1	6	2	1	0	2	7	0	0	0	0	0	1	0	0	32	3	42	8	0	76	0	0	6	0	0	1	0	0	0	0	0	0	1	0	0	0	0	0	0	0	0	0	0	0
	ASV0773	0	0	0	0	0	0	0	0	0	0	0	0	0	0	0	0	0	0	0	0	0	0	0	0	0	0	0	0	0	0	1	0	1	0	14	0	0	0	0	0	2	3	0	20	4	8	71	1
	ASV0774	1	0	0	0	2	7	59	6	0	0	0	0	6	21	1	0	0	0	3	1	8	3	7	0	0	0	1	0	17	0	0	0	0	0	0	0	0	3	2	0	5	0	0	0	0	0	0	0
	ASV0775	1	19	0	0	1	0	0	0	0	2	0	0	3	1	7	0	6	0	1	2	1	0	0	2	8	0	2	1	0	0	0	4	1	17	1	1	11	0	1	4	3	0	12	1	1	8	0	0
	ASV0776	0	0	0	1	1	0	0	0	5	2	0	0	0	0	0	2	0	0	0	0	0	0	0	1	1	0	0	0	0	0	0	0	7	0	4	14	1	0	22	1	1	2	2	1	6	5	1	3
	ASV0777	2	0	8	0	0	22	6	17	0	0	0	0	2	6	4	0	0	0	0	1	4	3	12	0	0	0	1	0	21	2	0	1	1	0	0	4	1	0	4	0	35	0	0	0	0	0	0	1
	ASV0778	0	1	0	1	4	2	2	0	15	26	11	0	0	0	0	7	4	0	3	1	17	2	0	22	25	1	0	0	8	3	0	0	1	3	0	0	1	0	1	1	1	0	0	0	0	8	0	0
	ASV0779	1	1	0	0	0	0	0	0	0	1	0	0	2	0	0	0	0	0	0	0	0	0	0	2	133	33	2	0	0	0	0	0	0	0	0	0	0	0	0	1	0	1	1	0	0	1	0	0
	ASV0780	0	0	0	0	0	0	0	0	0	0	0	0	0	0	0	0	0	0	0	0	0	0	0	0	1	0	138	46	0	0	0	0	0	0	0	1	0	0	0	0	0	0	0	0	0	0	0	0
	ASV0781	0	1	0	0	0	0	0	0	0	0	0	0	0	0	1	0	5	0	0	0	0	0	0	0	155	3	2	2	8	11	0	0	0	0	0	0	0	0	0	0	0	0	0	0	0	0	0	0
	ASV0782	9	20	1	0	0	1	6	0	0	9	2	0	0	0	1	10	16	4	0	2	0	6	1	3	18	6	0	7	5	6	0	3	0	2	0	2	1	0	1	1	0	0	0	0	0	5	0	0
	ASV0783	1	4	0	0	0	1	4	0	1	8	0	0	0	1	10	15	6	0	1	0	6	11	0	1	1	0	4	4	5	2	0	0	1	1	0	5	3	0	9	4	0	10	4	0	11	2	0	0
	ASV0784	15	2	73	0	0	0	0	0	0	0	0	0	0	0	12	0	0	2	0	0	0	0	0	2	69	9	0	0	0	0	0	0	0	0	0	3	0	1	0	0	0	0	0	0	0	0	0	0
	ASV0785	0	1	0	0	0	4	2	2	0	0	0	0	0	0	0	7	2	0	0	1	3	1	0	0	1	0	0	0	2	1	3	4	0	0	0	0	0	0	0	4	0	31	32	7	0	0	0	21
	ASV0786	0	3	13	0	0	0	1	1	0	0	4	0	1	0	4	0	2	0	0	0	1	0	1	0	1	0	0	1	0	1	0	3	1	1	0	0	1	1	0	4	20	2	3	21	1	6	6	5
	ASV0787	0	1	0	0	1	0	0	0	0	2	0	2	13	1	8	10	6	3	0	0	0	0	0	0	0	0	1	0	0	2	0	0	0	0	4	0	0	119	0	0	0	0	0	0	1	1	1	0
	ASV0788	2	0	5	0	0	1	6	0	0	2	3	1	2	9	1	0	0	0	1	1	29	19	8	0	3	10	23	11	19	18	0	0	1	3	0	0	0	0	0	0	0	1	0	1	0	1	0	0
	ASV0789	0	2	0	0	0	0	0	0	0	0	1	0	1	0	3	1	4	3	0	1	0	0	0	0	0	0	0	2	0	0	0	50	0	0	0	1	25	0	0	3	1	0	1	0	0	1	0	25
	ASV0790	0	1	0	26	55	0	0	0	0	37	2	0	0	0	1	4	2	0	8	13	0	0	0	6	11	1	1	4	1	1	0	0	0	0	0	0	8	0	0	0	0	0	0	0	0	2	0	0
	ASV0791	3	7	12	0	0	3	4	0	2	7	1	2	1	0	0	5	0	0	0	0	0	3	0	3	26	16	5	13	11	6	0	0	0	6	2	2	0	5	0	0	0	0	0	1	9	4	0	0
	ASV0792	0	1	0	0	0	0	0	0	0	0	0	0	0	0	3	0	9	0	0	0	0	0	0	0	149	1	8	3	1	12	0	0	0	0	0	0	0	0	0	0	0	0	0	0	0	0	0	0
	ASV0793	0	0	0	0	0	0	0	0	0	0	0	0	0	0	0	0	0	0	0	0	0	0	0	0	0	0	0	0	0	0	0	29	5	7	0	14	9	3	1	4	0	8	10	1	0	7	0	0
	ASV0794	0	0	0	0	1	0	0	0	0	0	2	0	0	1	0	0	0	0	1	4	0	0	0	0	0	0	2	1	0	0	0	32	0	0	0	4	2	0	0	0	0	0	0	0	0	0	0	54
	ASV0795	0	2	0	0	0	0	0	0	0	0	3	0	0	0	0	1	2	2	0	0	0	0	0	0	0	0	0	0	0	0	0	0	0	0	0	30	33	0	0	14	0	0	0	0	0	0	0	0
	ASV0796	0	0	0	0	1	0	0	0	1	3	0	0	0	0	0	1	0	0	0	0	0	0	0	1	0	0	0	0	0	0	1	1	2	3	1	2	0	0	8	4	1	6	10	1	21	11	1	1
	ASV0797	0	0	0	0	0	26	2	0	0	0	0	0	0	0	0	0	0	0	1	0	146	8	3	0	0	0	0	0	0	0	0	0	0	0	0	0	0	0	0	0	0	0	0	0	0	0	0	0
	ASV0798	0	0	7	0	0	0	0	0	0	0	0	0	0	0	4	1	0	5	0	0	0	0	2	0	0	3	0	0	0	0	0	2	0	0	0	0	0	38	0	1	0	0	1	2	0	2	17	2
	ASV0799	1	1	4	0	0	0	0	1	0	0	0	0	8	0	13	0	0	0	2	0	5	4	0	0	0	0	3	0	1	1	7	0	17	3	6	2	0	16	0	0	0	0	0	22	3	0	0	0
	ASV0800	0	0	0	0	0	0	0	0	0	0	0	0	0	0	0	0	0	0	5	179	0	2	0	0	0	0	0	0	0	0	0	0	0	0	0	0	0	0	0	0	0	0	0	0	0	0	0	0
	ASV0801	1	7	4	0	0	0	0	4	2	2	1	0	0	0	0	1	1	4	0	0	0	0	0	2	96	48	2	2	0	0	0	2	3	2	0	0	0	0	0	0	0	0	0	0	1	0	0	0
	ASV0802	3	2	11	1	0	0	0	0	2	1	1	9	0	0	3	16	0	8	0	1	1	2	0	0	24	73	2	8	0	2	0	1	0	5	0	0	0	0	0	0	0	0	0	0	4	1	0	0
	ASV0803	0	2	1	0	0	3	2	0	0	6	7	0	2	1	2	0	0	0	13	1	0	0	2	2	1	0	7	0	0	0	2	0	8	2	4	11	6	3	11	5	1	2	2	0	0	1	0	3
	ASV0804	1	0	0	0	0	25	18	28	0	0	0	2	8	2	0	1	4	0	0	2	36	19	7	0	13	0	2	0	0	0	0	0	2	6	3	0	0	0	1	3	0	0	0	0	0	0	0	0
	ASV0805	11	50	0	0	1	0	0	0	0	0	0	0	0	0	8	57	45	2	0	0	0	0	0	0	0	0	0	0	0	0	0	0	0	1	0	0	0	0	0	1	0	1	2	0	0	0	0	0
	ASV0807	0	0	0	9	0	1	0	0	0	9	0	0	2	0	1	1	0	0	0	0	1	0	0	0	8	0	0	0	0	0	0	7	3	4	12	1	8	1	12	7	0	13	14	1	2	3	1	0
	ASV0808	1	1	13	0	0	20	22	7	0	0	0	0	0	1	0	0	0	0	1	3	6	2	0	0	14	0	0	0	2	1	0	0	0	52	0	1	0	0	0	0	0	0	0	0	0	0	0	0
	ASV0809	0	0	0	7	113	0	1	0	1	13	0	0	0	0	1	0	1	0	0	9	0	0	0	4	1	0	0	0	2	0	0	0	0	0	0	0	0	0	0	0	10	0	4	0	0	7	0	0
	ASV0810	0	0	0	0	21	0	0	0	0	0	0	0	0	0	0	1	0	0	0	0	0	0	0	0	0	0	0	2	0	0	0	3	0	0	0	1	2	0	0	0	0	11	19	0	3	24	0	1
	ASV0811	0	0	0	0	0	0	0	0	0	0	0	0	0	0	0	0	0	0	0	0	0	0	0	0	0	0	0	0	0	0	9	11	0	0	0	0	0	0	1	3	1	10	9	9	0	0	0	17
	ASV0812	0	0	11	1	0	0	1	0	3	0	7	0	10	0	0	0	0	0	0	0	1	0	1	0	0	0	0	0	0	0	1	2	1	0	5	2	0	40	2	0	4	25	2	48	0	0	0	0
	ASV0813	0	11	0	0	1	0	17	0	0	4	2	0	5	0	4	8	8	0	0	1	6	1	0	0	7	0	6	1	16	16	3	3	8	6	12	0	3	18	2	1	0	1	0	0	0	0	0	1
	ASV0814	0	0	0	2	1	0	0	0	0	0	0	154	21	0	0	0	1	0	0	0	1	1	0	0	0	0	4	0	0	0	0	0	0	0	0	0	0	0	0	0	0	0	0	0	0	0	0	0
	ASV0816	0	1	0	0	0	1	0	2	0	6	2	0	1	0	2	1	2	0	8	2	0	0	0	1	0	0	0	0	0	0	0	0	3	0	0	1	2	0	18	19	7	0	0	0	0	0	0	0
	ASV0817	0	0	2	0	0	1	0	0	0	0	0	0	0	0	7	0	0	2	0	0	0	0	0	0	0	0	0	0	0	0	0	0	0	0	1	0	0	5	0	2	6	1	0	43	0	4	86	1
	ASV0818	2	1	0	0	0	0	0	0	0	2	0	0	0	0	4	0	0	0	0	3	0	0	0	6	0	0	65	92	0	3	0	5	0	0	0	0	1	0	0	0	0	0	0	0	0	0	0	0
	ASV0819	4	0	2	0	0	11	7	50	0	7	0	1	0	8	0	2	0	0	3	0	19	3	2	0	5	0	0	2	3	13	3	0	6	8	0	0	0	0	0	0	0	0	0	0	0	0	0	0
	ASV0820	0	0	15	0	0	0	0	0	0	2	166	0	0	0	0	0	0	0	0	0	0	0	1	0	0	0	0	0	0	0	0	0	0	0	0	0	0	0	0	0	0	0	0	0	0	0	0	0
	ASV0821	0	0	1	1	19	0	0	1	0	1	1	0	1	0	1	0	0	2	1	0	0	0	0	0	0	0	5	0	2	0	1	2	0	14	4	0	0	1	4	4	2	1	0	0	0	0	0	20
	ASV0822	1	0	12	16	0	0	0	0	1	1	79	0	0	1	0	1	0	5	1	0	0	0	0	0	0	62	0	0	0	0	0	0	1	0	0	0	0	0	0	0	0	1	0	0	0	0	0	0
	ASV0823	0	2	0	2	8	1	0	0	6	3	6	0	13	1	21	1	0	0	0	4	2	0	0	0	0	0	3	0	1	3	0	1	2	0	0	0	2	1	1	0	0	30	18	0	0	11	0	1
	ASV0824	0	1	0	55	10	1	3	0	63	4	1	0	1	0	0	12	0	0	9	2	1	0	0	15	0	4	1	0	1	0	0	0	0	0	0	0	0	0	0	1	0	0	0	0	0	0	0	0
	ASV0825	2	17	0	0	0	3	3	0	0	0	0	0	0	0	1	0	2	0	0	2	0	1	0	0	135	1	7	0	0	11	0	0	0	0	0	0	0	0	0	0	0	0	0	0	0	0	0	0
	ASV0826	1	1	0	0	0	0	0	0	0	0	0	0	0	0	2	0	2	0	0	1	0	0	0	0	0	0	0	0	0	0	0	0	5	4	0	0	1	0	0	2	0	30	43	2	16	5	0	0
	ASV0827	0	0	0	0	0	0	0	0	0	0	0	0	0	0	0	0	0	0	0	0	0	0	0	0	0	0	0	0	0	0	0	0	1	1	0	53	124	4	0	0	0	0	0	0	1	0	1	0
	ASV0828	0	0	0	26	15	0	0	0	17	5	0	0	0	0	0	3	0	4	1	1	0	0	0	2	0	0	0	0	2	1	0	0	0	0	0	15	1	1	14	1	2	0	0	0	0	0	0	0
	ASV0829	23	9	5	0	0	0	12	0	1	10	9	0	0	1	13	19	4	2	0	1	0	0	1	1	15	0	0	0	19	23	0	0	10	2	3	0	0	0	0	0	0	0	0	0	0	0	1	0
	ASV0830	0	1	1	2	2	0	0	0	1	0	22	0	15	0	2	2	0	7	0	1	0	1	3	0	4	5	0	0	2	4	4	0	1	5	0	4	3	2	4	2	2	14	1	4	1	0	6	2
	ASV0831	0	0	8	1	1	0	1	0	0	1	3	0	4	0	1	0	0	3	1	0	1	0	1	0	1	1	1	2	1	2	1	1	2	5	7	5	0	3	1	2	0	3	0	4	1	6	0	7
	ASV0832	0	7	0	0	0	0	1	0	0	0	0	0	12	0	14	29	1	1	0	6	0	0	0	0	0	0	3	7	0	4	0	7	0	0	0	0	0	1	0	0	0	0	0	0	0	1	3	6
	ASV0833	0	0	0	0	0	7	4	15	0	0	0	1	0	2	0	0	0	1	0	0	2	4	0	0	0	0	2	0	0	0	72	3	0	0	0	9	0	25	0	0	0	0	0	0	0	0	1	0
	ASV0834	0	0	0	0	0	0	0	0	0	0	0	0	0	0	0	0	0	0	0	0	0	0	0	0	0	0	0	0	0	0	0	13	1	0	8	0	0	0	0	2	0	20	16	4	22	17	1	9
	ASV0835	0	0	0	1	5	0	2	0	13	17	22	0	0	0	0	7	14	1	1	3	16	2	0	25	24	4	0	0	5	0	0	0	0	4	0	0	1	0	0	1	0	0	0	0	0	1	1	0
	ASV0836	0	0	0	0	0	0	0	0	0	0	0	0	0	0	0	0	0	0	0	0	10	2	0	164	0	8	0	0	0	0	0	0	0	0	0	0	0	0	0	0	0	0	0	0	0	0	0	0
	ASV0837	0	0	0	0	0	0	0	0	0	0	0	0	0	0	0	0	5	0	0	1	0	0	0	0	6	0	0	1	0	0	1	0	0	2	0	0	0	0	0	2	0	0	0	0	0	0	0	1
	ASV0838	0	0	5	0	0	11	6	0	0	0	0	0	0	0	0	2	1	19	0	0	2	0	0	2	0	0	0	0	0	0	1	0	1	2	2	0	1	4	11	2	4	1	0	0	1	3	0	5
	ASV0840	12	53	0	0	0	0	0	0	0	0	0	0	0	0	2	61	31	1	0	0	0	0	0	0	0	0	1	0	0	1	0	1	0	3	0	0	0	0	0	2	0	2	0	0	0	2	0	0
	ASV0841	0	0	0	52	6	0	0	0	58	19	0	0	0	0	0	12	0	0	2	0	0	0	0	16	0	0	0	0	3	0	0	2	0	0	3	0	0	0	0	0	0	0	0	2	0	0	0	3
	ASV0842	0	0	0	1	1	0	0	0	0	1	0	0	0	0	1	14	0	0	0	0	0	0	0	0	0	0	0	0	0	0	0	1	19	0	24	0	0	0	2	0	0	4	9	33	11	2	15	3
	ASV0843	0	0	2	0	0	5	2	15	0	0	0	0	1	0	1	0	0	0	0	1	3	4	0	0	0	0	0	0	0	0	76	2	0	0	0	8	0	62	0	0	0	1	0	0	0	0	0	0
	ASV0844	0	1	4	0	16	0	4	0	0	8	6	0	0	1	0	2	6	0	5	2	0	1	0	0	4	0	4	24	0	3	0	0	4	3	0	1	9	0	0	0	0	0	0	0	2	5	0	37
	ASV0845	0	0	0	0	0	0	0	0	0	0	0	0	0	0	0	0	0	0	0	0	0	0	0	0	0	0	0	0	0	1	14	3	3	0	2	0	0	0	8	3	0	0	0	0	0	0	0	98
	ASV0846	0	2	0	0	0	1	2	0	0	3	0	0	0	1	3	1	2	0	3	6	10	1	0	115	3	0	9	2	1	0	0	0	2	2	1	0	0	0	0	0	0	0	0	0	1	0	0	0
	ASV0847	0	0	0	0	0	0	1	1	0	2	0	0	0	0	1	0	2	0	0	0	0	0	0	0	1	0	0	1	0	0	0	2	2	35	0	1	1	0	6	10	0	0	3	0	0	9	0	1
	ASV0848	0	0	0	0	0	0	0	0	0	0	0	0	0	0	0	0	0	0	0	0	0	0	0	0	0	0	0	0	0	0	0	1	0	0	0	0	3	0	0	0	0	0	0	0	0	0	2	0
	ASV0849	5	0	1	0	0	62	22	6	0	0	0	0	3	3	1	0	0	2	0	2	68	0	0	0	0	0	0	0	4	0	0	0	0	0	0	0	0	1	1	0	0	0	0	0	0	0	0	0
	ASV0850	0	0	0	0	0	0	0	0	0	0	181	0	0	0	0	0	0	0	0	0	0	0	0	0	0	0	0	0	1	0	0	0	0	0	0	0	0	0	0	0	0	0	0	0	0	0	0	0
	ASV0851	0	1	0	0	0	0	0	0	0	0	0	0	1	0	0	0	1	0	3	0	0	0	0	0	0	0	0	0	0	1	0	1	0	0	0	0	0	0	0	8	2	30	49	19	0	0	0	0
	ASV0852	2	4	0	0	0	0	1	0	0	0	0	0	0	0	14	15	21	0	0	0	0	0	0	0	1	0	0	0	0	1	0	0	5	12	0	0	1	0	4	6	0	0	1	0	0	5	0	0
	ASV0853	9	4	10	0	0	0	0	0	0	0	0	0	2	1	3	4	3	10	1	0	0	1	0	1	7	2	10	1	16	3	10	3	0	1	1	1	1	3	2	0	0	0	0	0	9	8	1	0
	ASV0854	0	1	0	0	0	0	0	0	0	0	1	0	0	0	0	0	0	0	0	0	0	0	0	0	0	0	0	0	0	0	0	0	0	0	6	0	0	0	0	0	85	0	0	0	0	0	0	0
	ASV0855	0	0	0	0	0	0	0	0	0	0	0	0	0	0	0	0	0	0	0	0	0	0	0	0	0	0	0	0	0	0	0	0	9	87	0	0	0	0	0	3	0	0	0	0	0	1	0	0
	ASV0856	1	0	0	0	0	25	15	3	0	0	0	0	1	39	5	0	0	0	5	0	30	0	14	0	0	0	0	0	10	0	0	0	0	0	0	2	0	6	1	1	2	0	0	0	0	0	0	0
	ASV0857	4	0	1	0	0	1	0	0	0	0	0	0	0	1	2	0	0	1	0	1	164	3	0	0	0	0	0	0	0	0	0	0	0	0	0	0	0	0	0	0	2	0	0	0	0	0	0	0
	ASV0858	0	0	0	1	0	3	10	0	0	0	0	0	5	2	1	0	0	0	0	3	96	12	35	0	0	0	0	0	2	1	0	0	0	0	0	1	0	2	1	1	4	0	0	0	0	0	0	0
	ASV0859	5	10	0	0	1	0	1	0	1	9	2	0	1	0	0	9	1	0	10	2	4	0	0	7	0	2	1	1	0	0	1	1	0	0	0	7	10	0	8	6	2	0	0	1	0	0	0	3
	ASV0860	1	0	0	0	0	1	1	0	7	3	0	0	0	0	1	1	0	0	13	4	20	9	0	87	3	0	2	1	1	0	0	0	3	4	0	3	1	0	0	0	0	0	0	0	1	0	0	0
	ASV0861	0	0	0	0	6	0	0	0	0	0	1	0	0	0	0	0	0	0	0	0	0	0	0	0	0	0	0	1	0	0	3	2	2	9	0	0	0	0	0	8	1	8	10	2	2	4	0	3
	ASV0862	0	2	25	10	9	0	0	2	0	1	6	0	3	0	3	0	0	0	3	2	1	0	5	1	0	12	1	1	1	0	1	1	0	1	6	1	2	0	2	3	4	12	7	4	0	4	0	0
	ASV0863	10	3	4	0	0	0	0	0	0	0	0	0	11	0	0	0	0	39	1	0	107	1	3	0	0	0	0	0	0	0	0	0	0	0	0	0	0	0	0	0	0	0	0	0	2	0	0	0
	ASV0864	2	116	1	0	0	0	0	0	0	0	0	0	0	0	1	51	10	0	0	0	0	0	0	0	0	0	0	0	0	0	0	0	0	0	0	0	0	0	0	0	0	0	0	0	0	0	0	0
	ASV0865	0	0	0	5	0	0	0	0	0	0	0	0	0	0	0	0	0	0	1	0	0	0	0	0	0	0	0	0	0	0	0	0	0	0	0	0	1	0	153	0	8	0	0	0	0	0	0	0
	ASV0866	0	0	0	0	0	0	0	0	0	0	0	0	0	0	0	0	0	0	0	0	0	0	0	0	0	0	0	0	0	0	0	0	0	0	0	103	8	0	0	0	0	0	0	1	0	0	0	0
	ASV0868	3	11	0	0	0	0	6	0	0	9	0	0	2	1	5	5	2	0	0	1	0	2	0	7	38	0	10	3	18	10	1	0	0	4	0	2	0	0	1	0	0	2	0	1	7	1	0	2
	ASV0869	1	5	0	0	5	0	0	0	0	0	0	0	0	0	0	0	9	3	0	2	0	0	0	0	0	0	0	0	0	0	0	0	0	0	0	0	1	0	0	0	0	30	56	15	0	0	0	2
	ASV0870	62	22	0	0	0	0	2	0	0	0	0	0	1	1	2	0	0	0	0	0	2	3	0	0	2	0	0	0	30	6	0	0	4	2	0	2	2	2	0	0	0	0	0	0	10	4	1	0
	ASV0871	0	0	0	0	0	0	0	0	0	0	0	0	0	0	0	0	0	0	0	0	0	0	0	0	0	0	0	0	0	2	0	8	5	5	0	1	0	0	0	0	0	36	8	8	0	0	0	5
	ASV0872	6	2	1	0	0	5	17	58	0	0	0	0	2	16	38	0	0	0	1	1	13	0	0	0	0	0	0	0	0	0	0	0	0	0	0	0	0	0	0	0	0	0	0	8	0	0	4	0
	ASV0874	0	0	0	0	11	0	0	0	0	42	2	0	0	0	4	0	4	0	2	5	0	0	0	3	11	0	9	7	0	5	0	3	0	0	0	0	0	0	0	0	0	0	0	0	0	0	0	46
	ASV0875	4	11	0	0	1	1	0	0	0	12	2	0	0	3	11	22	6	1	2	1	0	0	0	16	10	0	23	18	0	0	0	1	0	0	0	0	22	3	0	0	0	0	0	0	0	0	0	1
	ASV0876	1	4	0	0	2	0	1	0	0	0	0	0	0	0	3	4	4	0	0	6	0	1	0	0	0	0	14	18	0	0	0	47	0	0	0	3	5	0	0	0	0	0	0	0	0	0	0	3
	ASV0877	0	1	3	62	10	2	0	2	5	0	14	1	5	1	0	21	1	8	7	0	4	0	1	0	0	5	3	0	1	0	0	0	2	0	2	0	0	0	1	0	0	0	0	0	0	0	0	0
	ASV0878	0	2	0	0	0	0	0	1	0	1	0	0	0	0	3	0	2	0	0	0	0	0	0	0	0	0	3	0	0	0	0	0	0	0	0	31	27	0	4	0	11	1	0	0	5	5	0	1
	ASV0879	0	0	0	0	0	0	0	0	0	0	0	0	0	0	0	0	0	0	177	1	0	0	0	1	0	0	0	0	0	0	0	0	0	0	0	0	0	0	0	0	0	0	0	0	0	0	0	0
	ASV0880	0	0	0	0	2	0	0	0	0	0	0	0	1	0	0	0	0	4	0	1	0	0	0	0	0	0	0	0	0	0	0	0	0	0	0	0	0	3	0	0	1	7	7	99	0	0	5	6
	ASV0881	0	0	0	0	0	0	0	0	0	0	0	0	0	0	0	0	0	0	0	0	0	0	0	0	0	0	0	0	0	0	0	21	0	0	0	0	0	0	107	3	3	0	0	0	0	0	0	10
	ASV0882	0	0	0	3	103	0	9	0	0	0	0	0	0	0	5	0	2	0	0	46	1	5	0	1	0	0	0	0	0	3	0	0	0	0	0	0	0	0	0	0	0	0	0	0	0	0	0	0
	ASV0883	0	0	0	0	0	0	0	0	0	0	0	0	0	0	0	0	0	0	1	1	0	0	0	0	0	0	0	0	0	0	0	0	0	0	0	0	0	0	0	0	0	0	0	0	68	4	1	0
	ASV0884	0	0	0	4	8	0	0	0	11	0	1	0	0	0	0	0	0	0	0	0	0	0	0	0	0	0	1	0	0	0	1	2	5	2	4	1	1	1	6	0	2	9	3	50	1	3	14	1
	ASV0885	0	0	1	6	0	9	7	66	0	0	0	0	1	1	0	0	0	0	0	1	61	0	2	0	0	0	1	0	0	0	0	1	0	0	0	0	0	3	0	0	13	0	0	0	0	0	0	0
	ASV0886	0	1	0	16	100	0	0	0	4	16	5	0	0	0	0	2	1	0	2	13	0	0	0	1	7	0	0	1	8	0	0	0	0	0	0	0	0	0	0	0	0	0	0	0	0	0	0	0
	ASV0887	0	0	0	0	0	0	0	0	0	0	0	0	0	0	7	0	0	1	0	0	0	0	0	0	20	0	0	0	0	1	0	0	0	0	0	0	0	0	0	0	0	0	0	0	68	16	0	0
	ASV0888	1	1	0	0	0	0	0	0	0	0	0	0	0	0	1	1	17	2	0	0	0	0	0	1	5	0	0	3	2	0	1	5	4	4	0	0	2	0	3	3	0	8	4	0	15	4	0	6
	ASV0889	3	7	1	0	0	11	9	38	4	2	0	0	7	2	0	2	1	0	0	2	1	3	0	17	7	0	26	2	2	3	5	1	0	9	0	0	0	0	0	0	0	0	0	0	1	0	0	0
	ASV0890	16	70	0	0	0	0	0	0	0	0	0	0	0	0	2	40	39	2	0	0	0	0	0	0	0	0	0	0	0	0	0	0	0	1	0	0	0	0	0	1	0	1	0	0	0	1	0	0
	ASV0891	0	0	0	3	4	0	0	0	59	35	0	0	0	0	0	22	0	0	0	0	0	0	0	11	1	0	0	0	3	0	0	0	0	1	0	2	0	0	3	1	0	1	1	1	5	8	0	0
	ASV0892	0	0	0	0	0	0	0	153	0	0	9	0	0	0	0	0	0	0	0	0	0	0	14	0	0	1	0	0	0	0	0	0	0	0	0	0	0	0	0	0	0	0	0	0	0	0	0	0
	ASV0893	0	0	0	0	0	0	0	0	0	0	0	0	0	0	0	17	4	149	0	0	0	0	0	0	0	0	0	0	0	0	0	0	0	0	0	0	0	0	0	0	0	0	0	0	0	0	0	0
	ASV0894	0	1	0	1	7	1	1	0	0	2	1	0	2	0	1	1	1	4	1	2	0	0	2	0	3	0	0	0	1	1	0	1	4	7	25	0	1	0	2	4	6	1	0	1	1	3	0	0
	ASV0895	0	2	0	108	37	0	2	0	0	0	0	0	0	0	0	0	0	0	2	3	6	4	0	0	0	0	1	1	7	0	0	0	0	2	0	0	0	0	1	0	0	0	0	0	0	0	0	0
	ASV0896	0	0	0	0	3	0	0	0	2	45	4	0	0	0	1	0	0	0	0	51	0	0	0	15	17	5	0	0	12	21	0	0	0	0	0	0	0	0	0	0	0	0	0	0	0	0	0	0
	ASV0897	1	24	0	0	0	0	0	0	0	5	2	0	0	0	2	39	33	0	0	0	0	1	0	0	5	0	0	1	1	4	0	0	2	10	0	0	0	0	1	4	0	7	1	0	0	0	0	0
	ASV0898	1	5	0	1	0	0	0	2	11	28	16	0	0	0	0	12	1	1	3	0	1	0	7	63	4	5	5	1	1	0	0	0	0	0	0	0	1	0	0	2	0	0	0	0	0	0	0	0
	ASV0899	0	0	0	2	1	0	0	0	0	0	0	0	0	0	0	0	0	0	0	1	0	0	0	0	0	0	0	0	0	0	0	0	13	20	75	0	7	1	23	2	0	0	1	0	0	4	0	0
	ASV0900	0	0	1	37	0	0	0	0	41	1	11	1	5	0	0	6	0	2	6	0	1	0	0	12	0	44	8	0	0	0	0	0	0	0	1	0	0	0	0	0	0	0	0	0	0	0	0	0
	ASV0901	3	10	0	0	0	0	0	0	0	2	0	0	0	0	0	8	49	0	0	0	0	1	0	0	1	0	0	0	0	0	0	1	1	19	0	1	32	0	0	1	0	0	1	0	0	4	0	1
	ASV0902	0	0	0	0	6	0	0	0	0	3	0	0	0	0	0	1	0	0	1	0	0	0	0	1	0	0	0	0	0	0	1	1	7	0	3	16	2	0	28	2	1	4	4	0	10	2	0	2
	ASV0903	1	71	9	0	0	0	0	0	0	0	0	0	0	0	0	70	22	3	0	0	0	0	0	0	0	0	0	0	0	0	0	0	0	0	0	0	0	0	0	0	0	0	0	0	0	0	0	0
	ASV0904	15	47	0	0	0	0	0	0	0	0	0	0	0	0	0	0	0	0	0	0	0	0	0	0	0	0	0	0	0	0	0	0	2	0	0	1	1	0	0	0	0	0	0	0	2	0	0	0
	ASV0905	2	2	0	0	0	2	9	1	0	0	3	0	8	2	5	1	5	4	7	6	5	27	0	0	11	1	7	0	10	26	2	0	1	1	0	4	0	4	3	0	0	0	0	0	0	0	0	0
	ASV0906	2	1	1	0	0	1	2	10	0	4	0	0	0	0	1	2	0	5	0	1	2	6	0	1	5	2	3	4	2	3	1	1	2	6	0	0	0	0	0	1	0	0	1	3	20	2	0	1
	ASV0907	0	0	0	0	0	2	1	0	6	11	0	0	1	0	2	2	1	0	14	1	21	2	0	85	0	0	2	0	2	0	0	0	1	1	0	0	0	0	1	2	0	0	0	0	11	1	0	0
	ASV0908	7	3	0	0	0	0	9	0	0	2	5	0	1	6	1	0	0	0	1	0	32	2	0	0	0	0	0	0	3	17	0	0	0	87	0	0	0	0	0	0	0	0	0	0	0	0	0	0
	ASV0909	0	0	1	2	0	2	0	0	1	1	4	0	2	0	0	0	2	0	2	0	3	0	0	2	3	0	3	1	0	0	0	2	10	11	4	1	2	0	18	16	5	2	2	0	5	0	0	6
	ASV0910	0	0	1	0	0	0	0	0	0	2	0	0	0	0	1	2	0	0	0	1	0	0	0	0	1	0	0	0	1	2	1	0	0	0	0	0	0	0	0	0	1	0	0	0	18	8	85	16
	ASV0911	0	0	1	0	2	2	1	0	6	0	0	6	9	0	0	3	0	1	30	0	7	0	0	98	0	0	7	1	2	0	0	0	0	0	0	0	0	0	0	0	0	0	0	0	0	0	0	0
	ASV0912	0	0	0	0	0	0	0	0	0	0	0	0	0	0	0	0	0	0	0	0	0	0	0	0	0	0	0	0	0	0	0	1	1	0	7	0	0	0	0	0	0	6	1	29	26	10	25	3
	ASV0913	0	0	2	0	1	0	0	3	0	0	0	0	0	0	0	0	0	0	0	0	0	0	5	0	0	0	0	0	0	0	0	4	0	0	0	0	0	10	0	0	1	0	0	6	0	1	6	2
	ASV0914	0	1	2	0	0	2	0	0	0	0	0	0	0	0	0	0	0	0	0	0	0	0	0	0	0	0	1	0	0	0	0	0	0	0	0	0	0	0	0	0	0	54	6	13	0	0	0	0
	ASV0915	6	46	2	2	1	0	0	0	0	0	0	0	1	0	0	3	1	0	0	26	0	8	0	0	0	0	58	17	0	0	0	2	0	0	0	0	0	0	0	0	0	0	0	0	0	0	0	1
	ASV0916	0	0	0	0	1	0	0	0	0	0	0	0	0	0	0	1	0	0	0	0	0	0	0	0	0	4	0	0	0	0	2	14	0	0	0	5	10	0	0	3	0	0	0	0	1	2	0	50
	ASV0917	0	0	0	0	0	0	0	0	0	0	0	0	0	0	0	0	0	0	1	0	0	0	0	0	0	0	1	0	0	0	0	0	0	1	2	55	0	83	0	0	0	0	0	0	0	0	0	0
	ASV0918	0	0	0	0	0	0	0	1	0	12	2	0	1	0	0	0	0	0	0	0	0	0	0	0	2	1	1	0	1	1	0	0	6	21	0	4	2	1	0	1	2	8	5	3	2	0	0	72
	ASV0919	0	0	0	0	0	0	1	0	0	0	0	0	0	0	0	0	0	0	0	0	0	0	0	0	0	0	0	0	0	0	0	0	1	36	0	0	0	0	1	2	2	0	10	5	2	0	0	1
	ASV0920	0	2	0	0	0	0	0	0	0	0	0	0	0	0	0	4	0	0	0	0	0	0	0	0	0	0	0	0	0	1	0	0	0	0	8	0	0	0	1	0	106	1	0	0	0	0	6	0
	ASV0921	1	5	0	0	0	0	0	0	0	1	4	1	0	0	1	0	3	0	0	0	1	26	0	0	17	0	2	0	8	10	0	3	2	7	14	1	0	6	0	0	0	0	0	0	10	1	0	0
	ASV0922	9	1	11	0	3	0	2	0	1	1	0	0	10	0	0	6	0	6	8	27	4	1	0	67	0	0	17	1	0	0	0	0	0	0	0	0	0	0	0	0	0	0	0	0	0	0	0	0
	ASV0923	0	0	0	0	0	0	0	0	0	0	0	0	0	0	1	0	0	0	0	0	0	0	0	0	0	0	0	0	0	0	0	0	0	1	0	9	2	0	16	0	2	0	0	0	0	0	0	0
	ASV0924	0	1	0	0	0	0	0	0	0	0	0	0	0	0	0	17	8	0	1	0	3	8	0	0	0	0	0	0	0	0	0	0	1	2	0	0	0	0	0	1	0	12	11	0	8	17	0	0
	ASV0925	0	1	0	0	8	0	0	0	1	13	0	0	0	1	0	16	0	0	5	1	0	0	0	9	1	0	0	0	1	1	0	0	1	2	0	10	1	0	12	2	2	1	2	0	0	2	0	1
	ASV0926	0	0	0	2	0	0	0	0	0	0	0	0	0	0	0	0	0	0	0	0	0	0	0	0	0	0	1	0	0	0	0	0	3	0	1	0	0	0	4	0	1	27	8	86	0	1	10	1
	ASV0927	0	1	0	0	1	1	0	0	0	11	8	0	5	3	2	12	3	1	9	19	0	0	0	51	6	0	25	3	1	0	0	0	0	0	0	0	3	0	0	0	0	0	0	0	0	0	0	1
	ASV0928	6	3	0	0	1	0	0	0	0	0	0	0	13	0	2	5	2	0	0	3	0	0	0	0	0	0	106	30	0	0	0	0	0	0	0	0	0	0	0	0	0	1	0	0	0	0	0	0
	ASV0929	0	0	0	0	0	1	1	0	0	0	0	0	0	0	1	0	0	0	0	0	0	0	0	0	0	0	0	0	0	0	1	0	4	0	2	0	0	0	0	0	0	0	0	0	98	11	0	0
	ASV0930	0	0	0	0	0	4	0	0	0	3	0	137	14	4	0	0	0	0	0	0	2	2	0	4	0	0	2	2	0	0	0	0	0	0	0	0	0	0	0	0	0	0	0	0	0	0	0	0
	ASV0931	1	0	3	123	9	1	0	0	0	0	8	0	0	0	0	3	0	4	16	0	0	0	0	0	0	0	0	0	0	0	0	0	1	0	3	0	0	0	1	0	1	0	0	0	0	0	0	0
	ASV0932	1	0	0	0	0	0	0	0	0	3	0	0	1	0	0	3	0	0	0	0	0	0	1	0	8	0	0	0	102	2	0	0	3	1	0	0	0	0	0	0	0	0	0	0	0	0	0	0
	ASV0933	91	36	0	0	0	0	9	0	1	0	1	0	0	0	0	3	1	0	0	1	0	0	0	0	1	0	1	0	18	7	0	0	3	0	0	0	0	0	0	0	0	1	0	0	0	0	0	0
	ASV0934	0	0	0	0	0	0	0	0	0	2	0	138	9	0	0	0	0	0	0	0	0	1	0	0	0	0	0	0	1	5	0	0	0	0	0	0	0	1	0	0	0	0	0	0	4	0	0	0
	ASV0935	0	0	0	3	0	1	0	0	2	0	1	15	149	0	0	0	0	0	0	0	0	0	0	1	0	0	0	0	1	0	0	0	0	0	0	0	0	0	0	0	0	1	0	0	0	0	0	0
	ASV0936	0	0	0	1	1	0	2	0	0	0	0	0	0	1	0	0	0	0	0	0	0	0	0	0	0	0	0	0	0	0	0	0	0	0	0	72	1	0	0	0	0	0	0	0	0	0	1	0
	ASV0937	0	0	0	0	0	0	0	0	0	0	0	0	0	0	0	0	0	0	0	0	0	0	0	0	0	0	0	0	0	0	0	2	2	8	0	0	0	0	0	1	0	22	26	2	20	11	0	2
	ASV0938	0	0	0	1	1	0	0	0	0	2	0	0	0	0	0	5	0	2	0	0	0	0	0	0	0	0	1	0	0	0	0	1	1	0	0	1	0	0	13	3	0	0	0	2	2	2	5	0
	ASV0939	0	0	18	1	0	0	0	1	0	0	11	0	2	0	1	0	1	2	0	1	1	0	1	0	4	2	0	0	1	4	2	3	0	0	1	0	0	2	1	4	25	6	5	12	1	3	1	1
	ASV0940	0	0	2	0	0	1	0	0	0	0	0	0	0	0	0	8	2	77	0	0	0	0	1	0	0	0	0	0	0	0	0	1	0	0	0	0	0	6	0	1	5	0	0	0	0	0	1	10
	ASV0941	0	0	2	0	0	0	0	0	0	0	0	0	0	0	1	12	4	80	0	0	0	0	5	0	0	2	0	1	0	0	0	0	0	0	0	0	0	6	0	0	1	0	0	0	0	0	3	12
	ASV0942	0	5	7	0	0	11	0	1	0	0	2	0	0	1	1	1	5	0	0	0	6	0	2	1	29	1	5	1	1	0	0	0	2	4	47	1	1	0	0	1	1	0	0	0	1	0	0	0
	ASV0944	4	3	0	1	5	0	0	0	1	1	0	0	21	0	4	8	0	0	0	12	0	1	0	0	0	0	30	70	0	6	0	3	0	0	0	0	0	0	0	0	0	0	0	0	0	0	0	0
	ASV0945	0	0	0	1	20	0	0	0	1	13	5	0	0	1	2	0	0	0	0	2	0	1	0	0	1	0	0	0	0	0	1	20	0	0	0	0	1	0	2	0	2	0	0	2	0	0	0	27
	ASV0946	0	0	0	0	1	2	2	2	0	0	0	1	34	0	1	0	1	1	0	0	0	0	3	0	14	0	0	0	0	0	0	11	2	22	0	0	0	0	0	0	1	3	7	4	1	3	1	6
	ASV0947	0	9	2	0	0	7	5	0	0	1	0	1	2	7	4	0	0	0	0	0	13	6	17	15	0	0	13	0	2	48	0	0	0	0	2	0	5	0	0	0	0	0	0	0	0	0	0	2
	ASV0948	0	1	0	0	0	0	4	0	0	3	0	0	7	0	1	4	0	1	0	2	1	0	0	1	28	3	1	2	2	7	1	0	0	0	0	0	0	2	2	0	0	0	0	0	0	7	10	65
	ASV0949	0	0	0	0	18	0	1	0	2	76	4	0	0	0	1	1	0	0	0	3	0	0	0	10	0	0	0	0	0	0	1	13	0	0	0	0	0	0	0	0	0	0	0	0	0	0	0	21
	ASV0950	0	4	0	0	0	0	0	1	0	0	0	0	1	0	2	3	4	0	2	2	0	0	0	0	0	0	0	0	0	0	0	1	2	8	0	0	10	0	2	12	0	2	12	0	1	12	0	3
	ASV0951	0	0	0	4	0	0	0	0	1	4	0	0	0	0	0	3	0	0	0	0	0	0	0	0	1	0	2	0	2	0	1	0	4	1	12	0	0	1	0	4	1	6	9	3	19	6	18	3
	ASV0952	0	0	0	78	27	0	0	0	0	15	0	0	1	0	0	3	1	0	5	10	5	2	0	3	0	0	1	1	0	1	0	1	3	2	0	1	0	0	0	0	0	3	2	0	0	0	0	0
	ASV0953	0	0	1	0	0	0	0	0	0	0	0	0	0	0	3	5	0	4	0	1	1	0	9	0	0	2	0	0	0	0	0	0	0	0	0	0	0	3	0	0	1	0	2	6	0	3	80	4
	ASV0954	0	1	0	0	0	0	0	0	0	0	0	0	0	0	0	1	2	0	0	0	0	0	0	0	0	0	0	0	0	0	0	3	0	1	0	0	1	0	0	4	0	15	40	2	2	2	0	1
	ASV0955	0	0	0	0	0	0	0	0	112	21	1	0	0	0	0	0	0	0	1	0	0	0	0	16	0	2	0	0	0	0	0	0	0	1	0	0	0	0	1	0	0	0	1	0	0	0	0	0
	ASV0956	0	0	0	47	3	0	0	0	82	2	1	0	0	0	0	6	0	1	9	0	0	0	0	9	0	2	0	0	0	0	0	0	0	0	0	0	0	0	1	0	0	2	0	0	0	0	4	0
	ASV0957	1	0	0	2	0	0	0	0	1	2	1	0	0	0	0	0	0	0	0	0	0	0	0	0	0	0	1	0	0	0	3	0	12	1	5	4	1	0	49	5	1	0	2	2	8	1	39	0
	ASV0958	0	0	1	0	0	0	1	2	0	0	0	0	0	12	9	0	0	0	0	0	0	0	11	0	0	0	0	0	1	0	0	0	0	0	0	0	0	52	1	0	24	0	0	0	0	0	0	0
	ASV0959	0	3	0	0	0	4	8	22	0	3	1	0	3	0	6	13	0	0	0	0	7	2	0	0	3	0	17	0	4	7	3	0	0	2	0	1	0	0	4	1	1	11	0	3	5	3	0	1
	ASV0960	0	0	0	0	164	0	0	0	0	0	0	0	0	0	0	0	0	0	0	0	0	0	0	0	0	0	0	0	0	0	0	0	1	0	0	0	0	0	0	0	0	0	0	0	0	0	0	0
	ASV0961	0	0	0	2	0	0	0	0	0	0	0	127	39	0	0	0	0	0	0	0	0	0	0	0	0	0	0	0	0	1	1	0	0	0	1	0	0	0	0	0	0	0	0	0	0	0	0	0
	ASV0962	0	0	0	0	0	0	1	0	0	0	0	0	0	0	0	0	0	0	0	0	0	0	0	0	0	0	0	0	0	0	0	1	1	12	0	0	0	0	0	7	3	3	5	1	2	19	0	0
	ASV0963	0	0	0	0	0	0	0	0	0	0	0	0	0	0	0	0	0	0	0	0	0	0	0	0	0	0	0	0	0	0	0	5	0	0	0	2	47	0	0	0	0	0	0	0	0	0	0	1
	ASV0964	0	0	2	1	0	0	2	0	0	1	0	0	6	0	1	2	1	4	0	0	0	0	0	0	0	0	0	0	0	1	0	0	0	0	0	0	0	0	1	0	1	0	0	0	0	2	37	3
	ASV0965	0	0	14	1	1	0	0	0	1	2	0	0	2	1	0	1	0	4	0	0	1	0	6	0	0	10	0	0	0	0	0	0	2	1	6	0	0	0	0	8	9	1	2	6	0	2	1	0
	ASV0966	0	3	0	0	0	0	1	0	0	4	0	0	0	0	4	0	0	0	0	0	0	1	0	1	0	0	1	0	0	0	6	11	0	1	0	3	0	0	4	4	3	0	0	0	2	0	0	15
	ASV0967	0	2	0	0	0	0	2	0	0	1	2	0	0	0	1	2	1	0	0	0	0	0	0	0	0	0	2	3	2	1	0	3	1	7	0	11	13	2	1	1	0	2	4	0	14	21	0	0
	ASV0969	4	3	0	0	0	2	2	2	0	2	0	1	0	0	0	0	0	0	0	0	0	0	0	1	14	0	1	3	2	1	0	1	2	0	0	0	0	0	0	0	0	0	0	0	0	0	0	6
	ASV0970	4	0	1	0	0	0	0	0	0	0	0	0	0	0	0	19	0	0	0	0	0	0	0	0	0	1	1	0	1	1	0	0	3	6	7	4	0	0	1	1	0	0	0	1	6	1	2	2
	ASV0971	2	2	1	0	1	0	0	0	0	4	3	0	0	0	5	1	0	1	1	0	0	0	0	1	16	5	0	1	5	5	0	2	4	4	3	1	6	0	3	5	2	1	1	0	2	32	1	2
	ASV0972	0	0	2	0	1	0	0	0	0	1	2	0	2	0	1	0	0	0	0	0	0	0	2	6	80	42	1	0	0	0	0	0	0	2	0	0	0	0	0	1	0	0	3	0	0	1	0	0
	ASV0973	0	5	0	0	0	0	0	1	0	0	0	0	0	0	5	3	1	0	0	4	0	0	0	0	0	0	34	94	0	7	0	4	0	1	0	3	3	2	0	0	0	0	0	0	0	0	0	0
	ASV0974	0	0	0	0	0	0	0	0	0	0	0	0	0	0	3	0	0	0	0	0	0	0	0	0	0	0	0	0	0	0	154	2	0	0	0	0	0	3	1	1	0	0	0	0	0	0	0	0
	ASV0975	2	1	1	0	0	0	0	0	0	1	0	0	0	0	2	17	1	0	0	0	4	2	4	0	18	7	0	0	2	6	0	0	1	12	4	5	1	6	0	0	0	0	0	0	1	0	0	1
	ASV0976	2	1	2	0	0	0	1	0	0	2	1	0	0	0	0	8	1	46	1	0	2	1	0	5	2	0	0	1	2	0	6	6	1	3	6	7	5	0	4	0	0	1	1	5	1	3	0	9
	ASV0977	10	4	0	0	0	3	0	0	0	2	0	0	3	12	3	1	1	1	0	0	2	0	0	0	27	0	17	1	33	5	0	0	0	0	0	2	2	9	0	0	0	0	0	1	1	1	0	1
	ASV0978	0	2	0	1	18	0	1	0	0	0	0	0	0	0	0	5	7	0	0	0	0	3	0	2	0	0	0	0	0	0	0	44	0	0	0	0	0	0	0	0	0	0	1	0	0	0	0	30
	ASV0979	0	0	0	0	0	0	0	0	0	4	2	0	0	0	0	0	0	0	0	0	0	0	0	0	0	0	0	0	0	0	0	0	1	1	0	0	1	0	0	5	0	15	23	0	1	6	0	0
	ASV0980	0	1	0	0	0	1	1	0	8	4	0	0	0	0	2	12	0	0	1	0	1	0	0	8	0	0	1	0	0	1	1	0	1	2	1	2	0	0	0	0	0	6	2	17	21	1	2	5
	ASV0981	3	11	0	7	35	1	0	1	1	16	0	0	1	0	1	26	5	15	0	4	1	3	0	0	3	4	2	1	2	1	0	0	0	0	0	1	2	0	0	0	0	1	0	0	0	0	0	4
	ASV0982	0	0	0	0	0	0	0	0	0	0	0	0	0	0	0	0	0	0	0	0	0	0	0	0	0	0	0	0	0	0	0	3	1	2	0	33	9	3	23	0	0	0	0	0	5	3	0	6
	ASV0983	0	0	0	52	32	1	7	0	7	15	7	0	3	2	2	0	1	1	8	7	3	1	0	0	3	1	6	1	0	2	0	0	0	0	0	0	0	0	0	0	0	0	0	0	0	0	0	0
	ASV0984	0	0	1	12	1	0	0	0	0	1	0	111	16	0	0	0	0	0	0	0	0	0	0	0	0	1	15	0	1	0	0	0	0	0	9	0	0	0	0	0	0	0	0	0	0	0	0	0
	ASV0985	0	0	0	1	2	1	0	0	2	1	3	0	23	0	4	0	0	2	0	0	3	0	9	0	0	1	5	1	0	0	0	3	2	0	5	0	2	3	1	2	4	0	3	4	0	4	1	1
	ASV0986	0	0	0	0	0	0	0	0	0	0	0	0	0	1	0	1	0	0	0	0	0	0	0	0	0	0	0	0	0	0	1	0	0	4	0	0	1	0	0	1	0	10	6	0	31	32	0	0
	ASV0987	54	2	0	0	0	0	2	0	0	4	0	0	0	0	0	2	1	0	0	0	0	0	0	0	9	0	0	0	86	7	0	0	1	0	0	0	0	0	0	0	0	0	0	0	0	0	0	0
	ASV0988	1	0	0	0	1	1	1	0	0	0	0	95	9	0	1	0	0	0	0	0	0	0	0	0	2	0	14	2	2	4	1	1	0	1	1	0	0	0	0	0	0	0	0	0	0	0	0	0
	ASV0989	0	0	0	0	0	3	4	1	0	0	0	0	0	0	0	0	0	0	0	2	0	0	0	0	0	0	0	0	1	0	44	0	0	0	0	5	0	85	0	0	0	0	0	0	0	0	0	0
	ASV0990	0	0	0	0	0	0	0	0	0	0	0	0	0	0	0	0	0	0	0	0	0	0	0	0	0	0	0	0	0	0	0	0	0	0	0	0	0	0	0	0	0	0	0	0	0	0	0	0
	ASV0991	0	0	0	0	0	0	0	0	1	0	0	0	0	0	2	0	0	0	0	0	0	0	0	0	0	0	0	0	1	1	2	0	0	1	0	1	0	0	1	1	2	35	27	27	12	6	1	8
	ASV0992	1	0	4	28	6	0	0	0	8	1	9	0	0	0	0	2	0	16	7	0	5	0	0	21	0	55	0	0	0	0	0	0	0	0	2	0	0	1	0	0	0	0	0	0	0	0	0	0
	ASV0994	2	5	0	0	5	2	3	0	0	3	1	0	0	0	17	0	4	5	0	0	0	1	0	0	1	0	2	2	0	0	0	8	2	7	4	0	3	3	0	6	0	2	2	0	6	21	0	5
	ASV0995	0	0	3	21	3	0	0	0	0	3	0	0	0	0	0	0	0	3	15	16	0	0	0	100	4	0	0	0	0	0	0	0	0	0	0	0	0	0	0	0	0	0	0	0	0	0	0	0
	ASV0996	0	0	0	0	0	0	0	0	0	1	0	0	1	0	0	0	0	0	56	0	4	0	0	79	0	0	22	1	4	0	0	0	0	0	0	0	0	0	0	0	0	0	0	0	0	0	0	0
	ASV0997	2	3	0	0	0	0	0	0	0	0	0	0	14	0	3	0	0	0	3	19	0	5	0	0	0	0	73	41	0	1	0	1	0	0	0	0	3	0	0	0	0	0	0	0	0	0	0	0
	ASV0998	0	0	0	0	0	0	0	0	1	1	0	0	0	0	0	0	0	0	0	0	0	0	0	0	0	0	0	0	1	0	0	0	1	0	0	2	0	0	0	1	0	0	1	0	79	5	2	0
	ASV0999	4	0	1	0	0	0	0	0	0	0	0	0	0	0	2	1	2	1	0	0	0	1	0	0	12	0	0	2	15	6	0	0	0	0	4	4	93	1	0	0	0	0	0	0	1	0	0	0
	ASV1000	0	0	1	0	0	1	5	1	0	1	0	0	4	0	1	0	0	0	0	0	0	0	0	0	0	0	1	0	0	1	3	1	2	0	0	0	3	0	1	0	2	37	17	59	3	7	2	1
	ASV1001	0	6	0	0	0	0	1	3	0	0	0	0	0	1	4	2	11	0	1	2	0	0	0	0	0	0	0	0	0	0	1	19	2	0	0	1	0	0	1	7	1	1	17	1	13	17	0	3
	ASV1002	0	0	0	0	0	0	1	0	0	0	0	0	0	0	0	1	4	0	0	0	0	0	0	0	0	0	0	0	0	0	0	0	1	8	0	0	1	0	0	2	0	30	46	4	9	12	0	0
	ASV1003	0	0	0	0	0	0	0	0	0	0	0	0	0	0	1	0	0	0	0	2	0	0	0	0	0	0	2	0	0	1	0	0	0	0	0	0	0	0	0	0	1	17	17	8	23	16	0	0
	ASV1004	0	0	0	34	66	2	2	0	7	7	0	0	1	0	0	0	0	0	3	3	0	0	0	0	0	0	0	0	0	0	0	0	0	2	0	6	1	0	17	2	0	0	0	0	0	1	0	0
	ASV1005	0	0	0	36	60	0	1	0	1	13	0	0	0	0	0	1	0	0	2	2	0	0	0	2	0	0	0	0	0	0	0	0	3	0	0	0	0	0	30	0	0	0	0	0	0	0	0	0
	ASV1006	0	0	0	45	29	2	0	0	2	5	0	0	0	0	0	26	0	0	7	7	1	0	0	6	0	0	0	0	0	0	0	2	0	0	0	6	1	0	3	0	1	0	0	0	0	0	0	0
	ASV1007	0	0	0	0	0	0	0	0	2	0	0	0	0	0	0	0	0	0	0	1	0	0	0	0	0	0	0	0	0	0	0	0	5	9	6	6	0	0	10	1	2	17	12	29	15	2	7	0
	ASV1008	15	1	55	0	0	0	0	0	0	0	1	0	0	0	0	0	0	1	0	0	0	0	0	0	4	0	0	0	4	0	0	0	3	5	75	0	0	0	0	0	0	0	0	0	0	0	0	0
	ASV1009	0	0	1	0	2	0	2	0	0	0	2	0	8	0	0	0	0	0	0	0	0	0	0	0	0	0	0	0	0	0	0	1	0	1	0	0	0	1	0	0	1	3	1	3	2	4	0	0
	ASV1010	0	1	0	0	0	1	6	5	0	0	0	0	0	2	0	0	0	2	0	8	6	0	2	0	13	1	3	0	16	10	0	0	2	3	2	0	1	14	0	0	3	7	0	2	3	0	1	11
	ASV1011	0	0	0	0	0	0	0	0	0	2	3	0	0	0	0	0	0	0	0	0	0	0	0	0	20	0	2	0	0	0	0	10	0	0	0	0	0	0	8	10	5	0	0	0	0	3	0	28
	ASV1012	0	0	0	0	0	0	0	0	4	4	1	0	0	1	0	0	0	0	1	1	5	0	0	0	2	0	0	0	0	1	0	2	0	0	0	0	0	0	0	0	0	0	0	2	0	0	0	0
	ASV1013	0	0	0	0	0	0	0	0	0	0	0	0	0	0	0	2	4	1	0	0	1	3	3	0	0	0	1	0	6	19	0	0	3	3	5	0	1	76	0	0	0	0	0	0	2	1	0	0
	ASV1014	0	0	0	0	0	0	0	0	0	0	0	153	9	0	0	0	0	0	0	0	0	0	0	0	0	0	1	1	0	0	0	0	0	1	0	0	0	0	0	0	0	0	0	0	0	0	0	0
	ASV1015	0	0	0	0	0	0	0	1	0	0	3	0	1	0	0	0	0	5	0	2	2	0	5	0	0	0	0	0	0	0	2	3	0	0	1	0	0	3	0	0	3	6	1	9	0	1	0	0
	ASV1016	0	0	0	0	0	0	0	0	0	0	0	0	0	0	0	0	0	0	0	0	0	0	0	0	0	0	0	0	0	0	0	1	0	2	0	12	58	1	0	0	0	0	0	0	0	0	0	1
	ASV1017	0	0	0	0	0	0	0	0	0	0	0	0	0	0	0	0	0	0	0	0	0	0	0	0	0	0	0	0	0	0	0	0	2	0	151	0	0	0	0	0	0	0	1	0	0	0	1	1
	ASV1018	0	0	1	1	0	0	1	0	0	1	0	0	1	0	1	0	0	0	1	0	0	0	0	1	0	0	0	0	1	2	1	2	18	1	1	6	2	0	61	6	3	2	2	0	0	0	0	0
	ASV1019	3	4	0	1	3	0	0	0	0	0	0	0	11	0	11	0	1	0	0	7	0	0	0	0	0	0	34	78	0	2	0	1	0	0	0	0	1	0	0	0	0	0	0	0	0	0	0	0
	ASV1020	0	0	0	0	0	0	0	1	0	0	0	0	0	0	0	0	0	0	0	0	0	0	0	0	0	0	0	0	0	0	0	0	0	0	0	0	0	1	0	0	0	0	0	0	0	0	0	0
	ASV1021	0	1	0	0	0	1	0	0	1	0	0	0	2	0	0	0	0	14	0	0	0	0	0	0	25	4	0	0	0	0	3	0	0	0	2	8	0	3	2	3	3	1	46	18	1	0	0	9
	ASV1023	0	0	0	0	0	0	0	0	0	0	0	0	0	0	0	0	0	0	0	0	0	0	0	0	0	0	0	0	0	0	0	25	0	0	0	0	0	0	1	1	0	8	7	0	13	8	0	18
	ASV1024	0	0	0	0	0	0	0	0	0	0	1	0	0	0	0	0	0	0	0	0	0	0	0	0	0	0	0	0	0	0	6	19	0	0	0	2	16	1	9	2	0	3	1	1	0	0	0	9
	ASV1025	37	0	57	0	0	2	0	0	3	1	1	13	0	0	3	1	1	0	0	0	1	5	0	1	0	0	11	3	3	2	0	0	0	2	1	0	0	1	0	0	0	0	0	0	3	0	0	0
	ASV1027	3	0	4	11	1	0	0	0	2	0	88	0	0	0	0	1	0	5	2	0	0	0	0	0	0	45	0	0	0	0	0	0	1	0	2	0	0	0	0	0	0	0	0	0	0	0	0	0
	ASV1028	0	0	0	0	0	0	0	0	0	0	0	0	0	0	0	0	0	0	0	0	0	0	0	0	0	0	0	0	0	0	0	0	0	0	0	0	2	0	0	1	0	0	0	0	36	18	0	0
	ASV1029	8	3	2	0	0	0	0	0	19	54	26	0	1	0	0	0	0	5	0	0	0	0	0	1	32	8	0	0	4	0	0	0	0	0	0	0	0	0	0	0	0	0	0	0	0	0	0	0
	ASV1030	0	1	0	0	0	0	0	0	1	0	2	0	0	0	0	0	0	0	0	1	0	0	0	0	0	0	0	0	4	0	9	1	6	3	11	8	0	3	9	0	0	2	3	14	5	3	0	3
	ASV1031	0	1	0	3	51	0	2	0	1	4	1	0	2	0	0	0	0	5	0	7	0	0	0	6	6	3	0	0	0	3	0	3	0	0	0	2	1	0	0	0	0	12	0	0	0	0	0	25
	ASV1032	0	0	0	0	0	0	0	0	1	0	0	0	0	0	0	4	0	0	0	0	0	0	0	2	0	0	0	0	0	0	0	1	1	1	2	0	0	3	0	1	0	4	2	2	1	5	111	0
	ASV1033	10	0	73	0	0	0	0	1	1	0	4	1	1	0	0	0	0	1	1	0	1	0	0	6	0	0	5	0	3	0	9	0	4	0	41	0	1	0	0	0	0	0	0	0	0	0	0	0
	ASV1034	0	0	0	4	2	1	5	0	0	0	8	0	0	1	0	0	0	4	0	0	0	0	2	0	2	0	2	2	7	2	0	0	1	1	0	0	0	0	9	21	21	1	0	8	1	4	0	0
	ASV1035	0	0	0	0	0	0	0	0	0	0	0	0	0	0	0	0	0	0	0	0	0	0	0	0	0	0	0	0	1	0	2	0	0	0	0	6	1	154	0	0	0	0	0	0	0	0	0	0
	ASV1036	9	5	0	0	0	0	0	0	0	0	0	0	5	0	9	0	0	0	0	1	0	0	0	0	0	0	50	74	0	5	0	1	1	0	0	1	2	0	0	0	0	0	0	0	0	0	0	0
	ASV1037	0	0	0	0	0	0	0	0	0	0	0	0	0	0	0	0	0	0	0	0	0	0	0	0	1	0	0	0	0	0	1	1	0	0	0	0	0	0	1	0	2	19	25	81	0	0	0	0
	ASV1038	0	1	0	0	0	0	0	0	0	0	0	0	3	0	0	0	3	0	0	0	0	0	0	0	0	0	0	0	0	0	0	2	3	7	0	4	3	0	9	5	3	21	14	9	0	0	0	1
	ASV1039	0	0	0	0	0	0	0	0	0	0	0	0	0	0	0	5	0	0	0	0	0	0	0	0	0	0	0	0	11	8	0	0	57	2	81	0	0	0	0	0	0	0	0	0	0	0	0	0
	ASV1040	0	0	0	0	0	0	0	0	0	0	0	0	0	0	0	0	0	0	0	0	0	0	0	0	0	0	0	1	0	0	0	0	0	0	0	0	0	0	0	0	0	0	0	0	0	0	0	0
	ASV1041	0	0	0	0	0	0	0	0	1	1	0	0	0	0	0	0	0	0	1	0	0	0	0	0	0	0	1	0	0	0	0	1	1	0	4	0	0	0	3	0	1	14	7	68	7	1	7	0
	ASV1042	10	1	0	0	0	17	19	1	2	5	0	0	2	5	0	2	0	0	0	0	41	14	9	1	1	0	2	0	13	1	0	0	2	0	6	1	1	5	0	0	0	0	0	0	0	0	0	0
	ASV1043	2	0	10	0	0	15	2	76	0	0	2	0	2	4	1	0	0	4	1	0	14	0	16	0	0	1	0	0	4	0	0	0	0	0	6	0	0	0	0	0	2	0	0	0	0	0	0	0
	ASV1044	0	3	0	4	8	0	4	0	0	6	7	0	5	0	0	2	2	2	0	1	2	0	0	0	1	0	0	0	0	1	0	10	4	3	1	5	1	0	6	3	3	8	11	2	4	6	0	2
	ASV1045	0	1	154	0	0	0	0	0	0	0	0	0	0	0	0	0	0	0	0	0	0	0	0	0	0	0	0	0	0	0	0	0	0	0	0	0	0	1	0	0	0	1	0	2	0	0	0	0
	ASV1046	0	0	2	1	1	0	0	6	0	0	6	0	1	1	0	2	0	3	0	0	0	0	0	0	1	0	0	0	0	0	0	0	0	1	3	1	0	69	1	13	5	0	2	21	0	2	3	0
	ASV1047	0	0	0	0	0	0	0	0	0	2	2	1	0	0	0	0	0	0	0	0	0	0	0	1	40	0	0	0	0	2	0	0	0	0	0	24	67	4	0	0	1	0	0	0	2	0	1	0
	ASV1048	0	0	0	4	0	0	0	0	0	1	0	101	24	4	1	0	0	0	0	0	2	1	0	0	0	0	20	0	1	0	0	0	0	0	0	0	0	0	0	0	2	0	0	1	0	0	0	0
	ASV1049	0	0	0	0	0	0	3	0	0	0	0	0	0	1	0	0	0	0	26	88	7	0	0	3	17	0	0	0	0	0	2	0	1	0	0	0	0	0	0	0	0	0	0	0	0	0	0	0
	ASV1050	0	0	3	6	5	1	0	2	9	13	3	1	7	0	0	4	0	25	7	7	3	3	0	28	0	2	6	1	3	4	0	0	0	0	0	3	4	2	0	0	0	0	0	0	0	0	0	0
	ASV1051	1	11	0	0	0	0	1	3	0	0	9	0	0	2	4	0	5	0	1	2	0	1	0	1	11	3	0	1	0	0	0	3	0	18	0	2	7	0	0	13	1	0	0	0	1	3	0	0
	ASV1052	0	0	0	0	0	0	0	0	0	0	0	0	0	0	0	0	0	0	0	0	0	0	0	0	0	0	0	0	0	0	1	4	4	0	3	12	15	0	12	0	1	4	3	3	2	0	1	7
	ASV1053	0	1	0	0	0	2	1	0	0	3	0	0	0	0	0	1	0	0	98	1	5	1	0	39	0	1	1	0	1	0	0	0	2	0	0	0	0	0	0	0	0	0	0	0	1	1	0	0
	ASV1054	0	0	0	0	0	0	0	0	0	0	0	0	0	0	0	0	0	0	0	0	0	0	0	0	0	0	0	0	0	0	0	4	0	0	0	1	0	4	0	0	0	0	0	5	1	2	1	0
	ASV1055	0	0	1	0	1	5	1	0	1	1	3	6	3	0	0	1	0	0	0	2	1	1	0	0	0	0	4	0	0	0	11	14	0	2	0	3	1	60	0	0	0	0	3	0	0	2	0	5
	ASV1056	1	0	0	0	0	8	0	0	3	1	0	0	1	0	0	0	0	0	17	0	15	2	0	106	0	2	7	0	0	0	0	0	0	0	0	0	0	0	0	0	0	0	0	0	0	0	0	0
	ASV1057	1	3	0	0	0	2	1	0	2	14	0	0	5	1	0	9	4	0	1	1	0	2	0	19	8	0	6	2	4	2	1	1	1	6	0	0	5	0	0	0	0	4	2	0	7	4	0	5
	ASV1058	1	16	0	0	0	0	0	0	7	40	4	0	4	0	4	1	3	2	2	0	1	1	0	20	18	3	8	10	0	6	0	0	0	0	0	0	2	0	0	0	0	0	0	0	0	0	0	0
	ASV1059	0	0	0	0	0	0	1	0	0	0	0	137	5	0	0	0	0	0	0	0	1	3	0	0	0	0	0	0	4	1	0	0	0	0	0	0	0	5	0	0	0	0	0	0	0	0	0	0
	ASV1060	0	0	0	0	0	0	0	0	0	0	1	0	0	0	0	2	1	0	0	0	0	1	0	0	4	0	0	0	0	3	0	6	0	3	0	0	0	0	0	1	0	1	0	0	1	5	0	1
	ASV1061	0	0	0	0	0	0	0	0	0	0	0	0	0	0	0	3	0	0	0	0	0	0	0	0	0	0	0	0	0	0	0	0	7	0	105	0	0	0	0	0	0	0	0	0	0	0	8	0
	ASV1062	0	0	0	0	1	0	0	0	0	0	0	0	0	0	0	0	0	0	0	0	0	0	0	0	0	0	0	0	0	0	1	1	8	0	0	0	0	0	5	1	1	1	5	1	23	16	0	7
	ASV1063	0	0	0	0	0	0	0	0	0	0	0	0	0	0	1	0	0	0	0	0	0	0	0	0	0	0	0	0	0	0	0	0	1	2	1	0	3	0	0	0	0	0	0	0	0	1	0	0
	ASV1064	0	0	0	2	45	0	0	0	1	6	0	0	0	0	0	0	1	0	0	6	0	1	0	0	0	1	0	0	0	2	4	6	0	0	0	0	1	0	1	5	0	3	7	0	1	2	0	13
	ASV1065	65	1	8	0	0	0	0	0	0	0	0	0	0	0	0	0	0	17	50	19	0	0	0	0	0	0	0	0	0	0	0	0	0	0	0	0	0	0	0	0	0	0	0	0	0	0	2	0
	ASV1067	0	0	0	0	0	0	1	0	0	1	0	0	0	0	0	4	0	2	0	0	0	0	0	0	0	0	0	0	0	0	0	0	1	0	3	0	0	1	0	1	0	0	0	7	0	3	127	2
	ASV1068	0	0	0	0	2	0	0	0	0	0	0	0	0	0	1	0	0	0	0	0	0	1	0	0	0	0	0	0	0	0	0	2	11	2	3	5	3	0	6	3	1	8	4	0	9	9	0	0
	ASV1069	6	0	0	1	0	1	0	1	1	0	1	0	3	9	1	1	0	0	0	7	68	8	0	0	0	0	0	0	46	3	0	1	0	0	0	0	0	0	0	0	1	0	0	0	0	0	0	0
	ASV1070	10	0	25	0	0	0	0	127	0	0	0	0	0	0	0	0	0	0	0	0	0	0	0	0	0	0	0	0	0	0	0	0	0	0	0	0	0	0	0	0	0	0	0	0	0	0	0	0
	ASV1071	1	0	0	0	0	0	0	0	0	0	0	0	0	0	0	1	2	0	0	0	1	2	0	0	0	0	0	1	0	0	0	0	0	37	0	0	2	0	0	8	0	0	4	0	0	1	0	0
	ASV1072	8	33	0	0	0	0	0	0	0	1	1	0	0	0	3	29	34	0	1	0	0	1	0	0	1	0	2	1	2	2	0	0	3	4	0	0	0	0	3	11	0	0	0	0	0	0	0	0
	ASV1073	0	2	3	0	0	7	2	2	1	7	8	0	0	1	9	0	0	1	0	0	8	19	11	0	8	10	8	8	1	3	0	0	4	22	1	0	0	0	0	0	0	0	0	0	1	0	0	2
	ASV1074	17	1	0	1	0	0	0	0	0	0	0	1	0	0	0	0	0	0	6	1	90	40	0	0	0	0	0	0	0	1	0	0	0	0	3	0	0	0	0	0	0	0	0	0	0	0	0	0
	ASV1075	0	0	0	0	1	0	0	0	0	0	0	0	2	0	0	0	0	1	0	0	1	0	4	0	6	0	0	1	6	0	0	4	0	2	0	0	0	0	14	8	23	1	5	14	2	0	3	1
	ASV1076	0	0	0	0	0	2	0	0	0	0	0	39	47	1	0	0	0	0	0	0	0	0	0	1	1	0	1	0	2	4	2	2	1	0	0	1	1	22	0	0	0	0	0	0	0	1	0	0
	ASV1077	0	0	0	0	0	0	0	0	0	0	0	0	0	0	0	0	0	0	0	0	0	0	0	0	0	0	4	0	3	0	4	13	0	0	0	1	1	0	0	0	2	0	0	1	4	1	2	0
	ASV1078	0	2	0	0	1	0	2	0	0	5	8	0	4	1	0	0	4	0	8	0	4	0	3	0	0	0	1	0	0	3	0	1	5	1	4	20	5	2	6	2	19	2	2	0	1	0	1	0
	ASV1079	0	4	0	0	1	0	3	0	0	1	1	0	0	0	0	2	0	0	0	0	1	3	0	0	0	0	1	0	1	0	0	5	0	19	0	0	0	0	0	4	0	2	9	0	0	10	0	0
	ASV1080	0	0	0	0	0	18	1	35	0	1	0	0	0	1	1	0	0	0	0	2	3	1	0	0	0	0	6	0	0	0	12	1	2	11	0	2	0	0	0	2	1	0	0	0	1	0	0	0
	ASV1081	0	0	0	0	0	0	1	0	1	2	0	0	0	0	0	4	0	0	0	0	0	0	0	1	3	0	0	0	1	0	4	0	2	0	1	0	1	1	1	0	0	0	0	0	1	0	1	0
	ASV1082	0	1	0	0	0	0	0	0	0	1	0	0	1	0	0	1	0	0	0	0	3	4	0	0	2	0	0	1	1	0	0	1	0	2	0	26	37	3	0	1	0	0	3	0	0	5	0	2
	ASV1083	0	0	0	0	0	6	2	2	0	0	0	0	0	0	0	0	0	0	0	1	0	0	0	0	0	0	0	0	0	0	0	0	0	0	0	1	0	0	0	0	0	76	11	33	0	0	0	0
	ASV1084	0	1	3	0	3	1	4	0	0	1	1	0	16	1	2	1	1	0	0	3	0	0	0	0	1	0	0	0	0	2	1	0	2	22	1	4	2	0	4	6	3	15	5	14	4	3	1	3
	ASV1085	0	0	0	0	0	0	2	0	0	0	0	0	0	0	0	9	2	0	0	0	1	0	0	0	0	0	0	1	0	3	0	0	2	0	0	1	0	110	0	1	0	0	0	3	2	1	3	0
	ASV1086	1	0	24	0	0	0	0	0	0	0	0	70	14	2	0	0	0	2	0	0	0	7	0	0	7	0	0	0	9	7	0	0	1	1	0	0	0	0	0	0	0	0	0	1	0	0	0	0
	ASV1087	8	0	38	1	0	2	0	0	5	0	0	45	2	0	0	2	0	2	1	0	0	0	2	1	0	8	15	0	4	0	0	0	4	0	9	0	0	0	0	0	0	0	0	0	0	0	0	0
	ASV1088	0	0	2	0	0	2	2	1	0	0	0	0	1	0	1	0	0	10	0	2	3	0	9	1	0	1	2	0	11	0	0	0	0	2	1	1	1	7	3	0	12	0	3	17	0	5	1	4
	ASV1089	0	1	0	0	0	2	3	1	0	0	0	0	4	2	0	0	2	8	0	1	1	0	4	0	0	5	0	2	8	1	0	1	0	7	0	1	0	4	1	2	15	2	3	10	0	7	0	3
	ASV1090	0	3	0	0	1	1	0	0	0	1	1	0	0	1	10	2	5	3	0	2	0	0	2	1	0	0	1	1	1	0	0	10	0	4	6	0	1	1	0	10	0	2	7	0	4	29	0	4
	ASV1091	0	0	0	0	0	0	0	0	0	0	0	0	0	0	0	0	0	0	0	0	0	0	0	0	0	0	0	0	0	0	0	0	0	0	0	38	1	2	32	2	2	0	0	0	0	0	0	0
	ASV1092	1	0	0	9	2	2	0	0	8	18	1	0	3	0	5	1	0	1	4	1	2	0	0	45	2	2	1	0	2	2	0	0	4	7	0	4	2	0	0	2	0	1	1	1	0	2	0	0
	ASV1093	0	0	0	2	0	0	0	0	0	0	0	0	0	0	0	0	0	0	0	0	0	0	2	0	0	0	0	0	71	83	0	0	0	0	0	0	0	0	0	1	0	0	0	0	0	0	0	0
	ASV1094	12	40	0	0	0	0	0	0	0	0	0	0	0	0	1	64	43	0	0	0	0	0	0	0	0	0	0	0	0	0	0	0	0	0	0	0	0	0	0	0	0	0	0	0	0	0	0	0
	ASV1095	0	0	0	0	0	0	0	0	0	0	0	0	0	2	0	0	0	0	1	0	1	0	0	0	130	0	1	12	0	1	0	0	0	1	0	0	0	0	0	0	0	0	0	0	0	0	0	0
	ASV1096	0	0	1	0	0	0	0	0	0	8	0	0	0	0	0	3	0	0	0	0	0	0	0	0	2	0	0	0	3	0	0	0	1	0	0	0	0	0	12	0	6	0	0	0	14	1	0	4
	ASV1097	66	2	0	0	0	0	8	0	0	0	0	0	0	0	8	1	0	0	0	0	0	0	0	0	0	0	0	0	74	1	0	0	0	0	0	0	0	0	0	0	0	0	0	0	0	0	0	0
	ASV1098	79	0	51	0	0	0	0	0	0	0	0	0	0	3	0	0	0	0	0	0	1	0	1	0	0	0	0	0	24	0	0	0	0	0	1	0	0	0	0	0	0	0	0	0	0	0	0	0
	ASV1099	0	3	0	0	0	9	12	0	2	3	0	0	1	0	0	0	1	0	1	2	0	14	0	2	25	0	1	4	25	23	1	0	0	7	0	2	1	1	0	0	0	0	0	0	0	0	0	0
	ASV1100	0	0	0	0	0	0	0	0	0	0	0	0	0	0	0	0	1	0	0	0	0	0	0	0	0	0	0	0	0	0	0	0	0	0	0	0	0	0	30	4	1	0	0	0	0	0	0	0
	ASV1101	0	0	0	0	0	0	0	0	0	0	0	0	0	0	1	0	1	0	0	0	0	0	0	0	0	0	0	0	0	0	0	0	2	2	0	0	1	0	2	33	0	8	9	0	0	1	0	0
	ASV1102	0	8	0	0	0	0	2	0	0	2	0	0	0	0	6	0	15	0	0	2	0	4	0	0	13	0	0	2	1	1	0	3	1	6	0	0	0	0	1	9	0	1	5	0	3	9	0	3
	ASV1104	0	0	0	0	0	0	0	0	0	17	5	0	2	0	0	0	0	0	1	0	6	1	0	104	1	20	0	0	0	0	0	0	0	0	0	0	0	0	0	0	0	0	0	0	0	0	0	0
	ASV1105	0	1	0	0	0	4	12	0	0	0	0	1	4	0	1	12	0	1	0	2	6	0	0	0	0	0	0	3	3	4	1	1	0	0	0	0	1	61	1	1	0	0	0	0	2	7	1	2
	ASV1106	1	1	2	90	16	1	1	0	2	1	1	0	4	1	1	7	1	1	5	0	0	0	0	2	0	1	1	0	0	0	0	0	6	1	0	0	0	0	1	0	0	0	0	0	0	0	0	0
	ASV1107	0	0	0	0	0	5	2	0	0	0	2	0	2	1	0	0	0	0	0	0	2	6	0	0	15	0	1	0	4	2	0	0	0	1	2	13	0	8	2	0	0	0	0	0	0	0	0	0
	ASV1108	30	41	0	0	0	0	0	0	1	0	0	0	0	0	3	42	41	0	0	0	0	0	0	0	0	0	0	0	0	0	0	0	0	0	0	0	1	0	0	0	0	0	0	0	0	0	0	0
	ASV1109	0	1	0	0	0	0	0	0	0	0	0	0	1	0	0	4	2	3	0	1	0	0	0	0	1	0	0	0	0	2	0	0	8	3	44	0	0	0	0	0	0	1	11	19	3	3	0	0
	ASV1110	0	0	1	0	0	0	0	0	2	4	2	0	2	0	0	0	0	5	0	0	3	0	2	0	0	0	0	0	1	0	0	2	1	3	7	0	1	1	6	11	19	0	4	3	1	6	1	2
	ASV1111	0	0	0	30	70	1	0	0	0	2	14	0	0	0	1	3	1	7	1	7	1	0	0	1	10	0	0	2	0	0	0	0	0	0	0	0	1	0	0	1	0	0	0	0	0	0	0	0
	ASV1112	0	0	2	0	1	0	0	27	5	3	14	0	1	0	0	0	0	0	0	0	0	0	2	0	0	7	0	0	1	0	0	0	0	0	0	0	0	2	1	0	8	1	2	2	0	5	1	0
	ASV1113	16	0	141	0	0	0	0	0	0	0	0	0	0	0	0	0	0	2	0	0	0	0	0	0	0	0	0	0	0	0	0	0	0	0	0	0	0	0	0	0	0	0	0	0	0	0	0	0
	ASV1114	0	0	0	0	35	0	0	0	0	0	0	0	0	0	0	0	0	0	0	0	0	0	0	0	1	0	0	0	0	0	0	17	0	5	0	0	16	0	0	3	0	0	0	0	0	0	0	17
	ASV1115	0	0	0	0	3	2	5	1	2	2	0	0	0	2	2	0	2	0	5	0	5	1	0	0	0	0	1	1	0	0	0	0	12	4	0	2	0	0	5	7	0	8	12	0	2	12	0	4
	ASV1116	0	0	0	1	0	0	0	0	0	1	0	0	1	0	0	0	0	0	0	0	0	0	0	0	0	0	0	0	0	0	1	1	0	0	0	41	0	54	2	0	0	0	0	3	0	1	0	0
	ASV1117	0	0	0	0	0	0	0	0	0	0	0	0	0	0	0	11	1	139	0	0	0	0	0	0	0	0	0	0	0	3	0	0	0	1	0	0	0	0	0	0	0	0	0	0	0	0	0	0
	ASV1118	0	1	0	0	0	0	0	0	0	0	0	0	0	0	1	0	0	0	1	0	0	0	0	0	0	0	0	0	1	0	0	0	0	5	0	0	2	0	0	1	0	26	45	11	5	9	0	0
	ASV1119	0	8	0	0	0	0	0	0	0	0	0	0	4	0	95	7	1	0	0	2	0	0	0	0	0	0	0	7	0	4	0	4	0	0	0	1	0	0	0	1	0	0	0	0	0	0	8	0
	ASV1120	0	0	0	0	0	0	0	0	0	0	0	0	1	0	3	0	0	0	0	0	0	0	0	0	0	0	64	89	0	0	0	0	0	0	0	0	0	0	0	0	0	0	0	0	0	0	0	0
	ASV1121	0	0	0	0	0	3	0	4	0	0	0	0	0	0	0	0	0	0	0	0	0	6	0	0	0	0	2	0	0	0	98	3	0	0	0	3	1	21	2	0	0	0	0	1	0	1	0	0
	ASV1122	1	3	0	0	4	0	1	0	0	0	0	0	98	0	1	7	0	0	1	26	0	0	0	0	0	0	4	2	0	8	0	0	0	0	0	0	0	0	0	0	0	0	0	1	0	0	0	0
	ASV1123	1	3	2	4	2	1	0	0	0	0	4	0	3	1	1	0	2	3	0	2	0	0	1	1	4	0	0	0	0	2	0	0	2	6	1	2	1	1	15	5	12	5	2	2	7	10	0	2
	ASV1124	0	0	0	0	0	0	0	0	0	1	0	0	2	0	2	2	0	3	0	0	0	0	1	0	0	1	0	0	1	0	1	1	0	0	0	0	0	15	2	0	7	1	2	8	1	4	56	3
	ASV1125	6	90	0	0	0	0	0	0	0	0	0	0	0	0	1	30	22	2	0	0	0	0	0	0	7	0	0	0	0	0	0	0	0	0	0	0	0	0	0	0	0	0	0	0	0	0	0	0
	ASV1126	0	0	0	0	0	0	1	0	0	0	0	9	5	1	0	0	0	0	0	0	21	56	7	0	1	0	0	6	0	0	42	7	0	0	0	0	0	0	2	0	0	0	0	0	0	0	0	0
	ASV1127	0	0	0	0	15	3	0	0	4	8	0	0	1	0	7	5	1	0	0	0	0	1	0	0	2	0	0	0	1	0	0	28	0	0	0	0	8	0	0	0	2	3	0	8	0	0	0	10
	ASV1128	1	3	0	0	2	1	0	0	0	1	0	0	0	0	0	2	1	0	0	1	0	0	0	3	0	0	0	0	0	2	0	9	0	4	0	6	9	0	1	0	0	6	8	0	0	3	0	18
	ASV1129	0	2	0	3	111	0	1	0	0	4	0	0	0	2	2	0	1	0	0	5	0	0	3	0	0	0	10	2	0	0	0	0	0	0	0	1	1	0	0	4	0	0	1	0	0	1	0	0
	ASV1130	2	3	1	0	0	0	0	0	0	1	0	0	0	1	0	19	0	3	42	12	0	0	0	23	0	3	35	1	1	8	0	0	0	0	1	0	0	0	0	0	0	0	0	0	0	0	0	2
	ASV1131	0	0	0	0	0	0	0	0	0	0	0	0	0	0	0	0	0	0	0	0	0	0	0	0	0	0	0	0	0	0	0	0	4	0	1	32	2	0	18	3	0	0	0	0	0	0	0	0
	ASV1132	16	1	3	0	0	17	5	6	0	0	0	0	6	7	2	2	0	0	0	1	21	31	2	0	0	0	1	0	27	0	0	0	0	0	0	0	0	1	0	0	0	0	0	0	1	0	0	0
	ASV1133	2	2	1	0	1	6	0	0	5	3	0	0	3	1	5	2	0	0	30	6	12	4	0	25	0	0	4	1	4	2	0	0	2	5	0	4	3	1	0	0	0	0	0	1	1	0	0	0
	ASV1134	0	0	0	0	5	0	0	0	0	0	0	0	0	0	0	0	0	0	0	0	0	0	0	0	0	0	0	0	0	0	0	14	0	0	0	8	48	1	0	0	0	0	0	0	0	0	0	2
	ASV1135	0	0	0	1	0	0	0	1	0	5	146	0	1	0	0	0	0	0	0	0	0	0	0	0	0	0	0	0	0	0	0	0	0	0	0	0	0	0	0	0	0	0	0	3	0	0	0	0
	ASV1136	0	0	0	0	0	10	43	2	0	0	0	0	72	0	0	0	0	0	0	7	0	2	0	0	14	1	3	0	0	0	0	0	0	0	0	0	0	0	0	0	0	0	0	0	0	0	0	0
	ASV1137	0	0	0	35	2	0	0	0	61	1	1	0	0	0	0	1	0	0	14	0	5	0	0	23	0	7	0	0	0	0	0	0	0	0	0	1	0	0	0	2	0	0	0	0	0	0	0	0
	ASV1138	63	0	63	0	0	0	0	0	0	1	0	0	0	0	1	0	0	0	0	0	1	0	0	0	0	0	1	0	8	0	1	0	4	3	1	0	0	0	0	0	0	0	0	0	0	0	0	0
	ASV1139	0	0	0	9	19	2	0	0	0	7	2	0	3	0	1	2	2	12	0	5	0	1	0	0	10	0	1	2	0	1	3	11	0	1	0	5	0	0	6	2	0	1	1	1	0	1	0	3
	ASV1140	0	0	0	0	0	0	0	0	0	0	0	0	0	0	1	0	0	0	0	0	0	0	0	0	0	0	0	0	0	0	0	0	5	4	0	0	0	0	1	0	0	3	8	0	0	1	0	0
	ASV1141	0	0	0	0	0	0	0	0	0	1	0	0	0	0	0	0	0	0	0	0	0	0	0	0	0	0	0	0	0	0	1	0	2	0	1	0	0	0	0	0	0	0	0	3	23	3	2	0
	ASV1142	0	0	0	0	0	0	0	0	0	2	0	0	1	0	4	0	3	0	1	2	0	0	0	0	2	0	1	0	0	0	0	3	1	11	0	0	6	0	0	10	0	0	42	0	0	2	0	4
	ASV1143	0	0	0	0	0	0	0	0	0	0	0	0	0	0	0	0	0	0	152	2	0	0	0	0	0	1	0	0	0	0	0	0	0	0	0	0	0	1	0	0	0	0	0	0	0	0	0	0
	ASV1144	8	7	0	0	0	1	0	0	0	0	0	0	11	0	5	5	1	0	1	9	0	1	0	1	0	0	77	24	0	1	0	2	0	0	0	0	0	0	0	0	0	0	0	0	0	0	0	0
	ASV1145	79	2	10	0	0	0	0	0	0	0	0	0	0	0	0	0	0	4	36	24	0	0	0	0	0	0	0	0	1	0	0	0	0	0	0	0	0	0	0	0	0	0	0	0	0	0	0	0
	ASV1146	0	1	0	0	0	0	1	0	0	0	5	0	0	0	0	1	4	0	0	1	0	0	0	0	4	0	0	0	0	2	0	1	5	14	2	2	12	0	1	7	1	3	2	0	6	1	0	0
	ASV1147	0	0	0	0	0	0	0	0	0	0	0	0	0	0	154	0	0	0	0	0	0	0	0	0	0	0	0	0	0	1	0	0	0	0	0	0	1	0	0	0	0	0	0	0	0	0	0	0
	ASV1148	0	0	0	0	0	0	0	1	1	1	2	0	2	1	0	1	1	3	0	0	0	0	0	0	4	0	0	0	0	0	3	15	1	1	0	15	5	2	4	0	1	0	0	1	0	2	0	6
	ASV1149	0	0	0	11	73	8	8	0	1	1	0	0	0	0	0	0	0	0	3	41	1	1	0	0	0	0	0	0	0	8	0	0	0	0	0	0	0	0	0	0	0	0	0	0	0	0	0	0
	ASV1150	0	0	0	0	1	0	1	0	13	10	0	0	0	0	0	2	0	0	0	0	0	0	0	19	1	4	9	0	0	0	12	1	0	0	0	3	0	0	2	2	0	3	0	0	1	4	0	8
	ASV1151	0	0	0	0	0	0	0	0	0	0	0	0	0	0	0	0	0	0	0	0	0	0	0	0	0	0	0	0	0	0	0	0	0	0	0	1	0	0	0	0	0	0	2	153	0	0	0	0
	ASV1152	3	0	0	56	53	1	0	0	0	0	0	0	0	0	0	2	0	0	31	3	0	0	0	0	0	0	0	0	1	0	0	0	2	1	0	0	0	0	0	0	0	0	0	0	0	0	0	0
	ASV1153	0	0	0	0	0	0	0	0	0	1	0	146	5	0	0	0	0	0	0	0	0	1	0	0	0	0	0	0	0	0	0	0	0	0	0	0	0	0	0	0	0	0	0	0	0	0	0	0
	ASV1154	0	0	1	0	0	3	6	4	0	4	6	0	1	0	17	0	0	0	0	2	17	15	8	0	5	8	10	7	0	3	0	0	3	23	1	0	0	0	0	0	0	0	0	0	1	1	0	0
	ASV1155	0	0	0	1	0	4	1	10	0	0	0	1	0	0	2	0	0	0	0	0	3	3	0	0	1	0	0	0	0	0	71	4	0	0	0	7	0	44	1	0	0	0	0	0	0	0	0	0
	ASV1156	0	85	2	0	0	0	0	0	0	0	0	0	0	0	0	54	13	0	0	0	0	0	0	0	0	0	0	0	0	0	0	0	0	0	0	0	0	0	0	0	0	0	0	0	0	1	0	0
	ASV1157	0	1	0	0	0	0	0	0	4	17	5	0	9	0	0	0	0	0	0	0	10	5	6	0	0	0	2	1	1	4	0	0	0	1	0	0	0	3	0	0	1	38	33	6	0	0	0	0
	ASV1158	0	0	0	0	2	0	0	0	0	0	0	0	0	0	0	0	0	0	0	0	0	0	0	0	0	0	0	0	0	0	4	35	0	0	0	0	1	0	0	2	0	0	0	2	0	0	0	51
	ASV1159	1	0	0	0	0	2	1	6	0	1	0	0	0	0	0	0	0	0	0	1	2	7	0	0	5	1	0	0	10	7	6	0	0	0	0	0	0	0	0	0	0	0	0	0	0	0	0	0
	ASV1160	5	3	0	0	0	0	0	0	0	0	0	0	4	0	0	2	1	3	0	0	0	2	0	0	0	0	11	1	0	0	3	1	1	1	0	0	0	3	0	0	0	0	0	0	1	0	0	2
	ASV1161	0	0	0	1	1	6	122	0	0	0	0	0	7	1	0	0	0	1	0	12	0	0	0	0	0	0	1	1	0	0	0	0	0	0	0	0	0	0	0	0	0	0	0	0	0	0	0	0
	ASV1162	0	0	5	0	0	0	2	0	0	3	3	0	2	0	1	4	0	2	0	0	0	1	0	0	0	0	0	0	0	2	0	1	1	2	4	0	0	21	3	2	6	0	0	1	0	1	26	6
	ASV1163	0	0	0	0	0	0	0	0	0	0	0	0	0	0	0	0	0	0	0	0	0	0	0	0	0	0	1	0	0	0	0	0	0	0	0	42	2	3	21	1	1	0	0	0	0	0	0	0
	ASV1164	0	0	0	2	15	1	0	0	1	5	1	0	0	0	5	12	1	0	10	6	2	0	0	0	0	0	0	1	0	0	0	3	3	5	0	7	5	0	3	2	0	1	2	0	1	0	0	1
	ASV1165	14	68	0	0	0	0	0	0	0	0	0	0	0	0	4	21	27	0	0	0	0	1	0	0	2	0	0	0	0	0	0	2	0	1	0	0	2	0	1	3	0	0	0	0	1	3	0	0
	ASV1166	2	0	0	7	1	3	2	0	18	4	2	2	57	0	1	1	0	0	6	0	2	0	0	28	0	7	9	1	1	0	0	0	0	0	0	0	0	0	0	0	0	0	0	0	0	0	0	0
	ASV1167	0	2	0	0	0	1	1	4	0	0	1	0	0	0	0	2	1	0	0	0	0	0	0	0	1	0	0	0	2	0	10	55	0	2	0	0	10	0	1	1	2	0	0	0	0	0	0	7
	ASV1168	0	4	0	0	0	0	2	0	0	2	0	0	0	0	0	0	1	0	2	2	0	0	0	2	0	0	0	0	0	0	0	0	0	0	0	0	0	0	3	3	1	0	3	0	2	38	0	1
	ASV1169	0	0	5	0	0	0	29	1	0	1	1	0	1	0	0	3	1	6	0	3	0	0	1	0	2	0	0	0	1	0	0	1	0	0	1	0	1	1	2	4	8	0	1	2	0	4	43	4
	ASV1170	0	0	4	1	1	0	2	0	0	0	4	0	3	1	4	0	3	1	0	0	2	0	0	0	1	0	0	0	0	0	0	1	5	4	0	11	2	3	12	6	10	7	9	2	2	4	3	3
	ASV1171	20	57	0	0	0	0	0	0	0	2	0	0	0	0	1	30	36	0	0	0	0	0	0	0	0	0	0	0	0	0	0	3	0	0	0	0	0	0	0	0	0	0	0	0	0	0	0	0
	ASV1172	0	3	0	0	0	0	1	0	0	1	3	0	4	0	3	4	5	0	0	0	0	0	0	0	0	0	0	1	2	2	0	0	0	0	5	0	0	105	0	0	2	0	0	0	1	1	1	0
	ASV1173	0	0	6	0	0	0	3	0	0	0	0	0	3	0	2	1	0	1	0	0	0	0	0	0	0	0	0	0	0	3	0	2	0	0	0	0	0	4	1	2	3	2	1	15	4	4	53	14
	ASV1174	2	0	11	0	0	3	4	3	0	3	2	6	0	0	8	1	0	3	2	0	1	0	6	0	18	3	3	0	0	5	0	0	0	0	0	0	0	0	2	3	2	0	0	0	2	2	0	2
	ASV1175	0	1	0	0	0	0	0	0	0	1	2	0	3	0	1	0	0	9	0	1	1	0	1	0	0	0	3	1	0	0	2	0	0	0	0	0	0	1	0	1	17	2	2	20	0	2	0	2
	ASV1176	0	0	0	0	0	0	0	0	0	0	0	0	0	0	0	0	0	0	124	14	7	8	0	1	0	0	0	0	0	0	0	0	0	0	0	0	0	0	0	0	0	0	0	0	0	0	0	0
	ASV1177	0	0	0	0	0	0	0	0	0	0	0	1	4	6	0	0	0	0	0	7	0	0	0	0	0	0	7	10	0	0	1	0	0	0	0	19	5	76	0	0	0	0	0	0	0	0	0	0
	ASV1178	0	1	0	0	0	0	0	0	0	0	0	0	0	1	1	0	0	0	0	0	0	0	0	0	0	0	0	0	0	1	2	15	12	1	13	0	2	0	7	0	0	2	3	0	10	16	0	8
	ASV1179	7	1	0	0	0	0	0	0	1	1	0	2	0	1	0	1	8	0	0	1	2	3	0	0	5	0	6	0	18	6	1	1	1	4	1	5	14	57	0	0	0	0	0	0	1	0	0	0
	ASV1180	0	0	0	0	0	0	0	0	0	0	1	0	0	1	8	0	1	0	0	0	0	0	0	0	0	0	0	0	0	0	1	0	0	1	0	0	0	10	8	6	11	2	5	8	1	7	55	3
	ASV1181	0	0	0	1	0	0	0	0	0	0	0	0	0	0	1	0	0	0	0	0	0	0	0	0	1	0	0	0	0	0	2	0	0	0	0	0	0	0	41	3	3	13	14	5	13	4	0	3
	ASV1182	0	0	0	0	0	0	0	0	0	0	4	0	0	2	0	0	0	0	1	0	0	0	0	0	0	0	0	0	0	0	0	0	3	0	3	16	0	2	30	1	0	0	0	0	0	0	0	3
	ASV1183	0	0	0	0	0	0	0	0	1	2	0	0	0	1	0	0	0	0	0	0	0	0	0	0	0	0	0	0	0	0	10	0	6	0	5	1	0	0	20	2	0	1	2	2	12	9	12	2
	ASV1184	0	0	0	0	0	0	0	0	0	0	0	0	0	0	0	1	0	0	0	0	0	0	0	0	0	0	0	0	0	0	0	0	0	0	4	0	0	0	0	0	108	0	0	0	0	0	1	1
	ASV1185	2	0	7	0	0	0	0	0	0	0	0	0	0	0	0	0	0	0	0	0	0	0	0	0	0	0	2	0	97	6	0	0	1	4	7	5	4	18	0	0	0	0	0	0	0	0	0	0
	ASV1186	2	1	0	0	0	1	1	0	0	0	0	97	2	1	0	0	0	0	0	0	2	4	0	0	1	0	7	5	15	5	1	0	0	1	0	0	0	1	0	0	0	0	0	0	1	0	0	0
	ASV1187	7	2	0	0	0	4	3	0	4	1	0	1	4	0	0	0	0	0	0	1	8	42	2	0	14	0	0	0	5	36	3	0	2	5	3	0	0	1	1	0	0	0	0	0	0	0	0	0
	ASV1188	7	22	0	36	36	0	3	0	0	3	0	0	0	0	0	0	2	0	6	22	6	0	0	4	3	0	0	0	1	2	0	0	0	0	0	0	0	0	0	0	0	0	0	0	0	0	0	0
	ASV1189	0	0	0	0	0	0	0	0	0	0	0	0	0	0	0	0	0	0	0	0	0	0	0	0	1	0	0	0	0	0	0	0	0	0	0	19	10	3	27	4	0	0	0	0	0	1	0	0
	ASV1190	3	0	0	0	2	29	18	2	0	1	0	0	0	5	14	0	0	1	5	48	1	0	0	0	0	0	2	4	0	1	0	0	0	0	0	2	2	0	0	0	0	0	0	0	0	0	0	5
	ASV1191	0	0	0	1	0	0	3	0	2	0	0	0	0	0	0	0	0	0	0	0	2	0	0	0	0	0	0	0	0	0	0	0	0	0	0	0	0	0	0	0	0	34	38	51	0	0	0	2
	ASV1192	8	4	4	0	0	2	0	0	0	0	0	1	1	3	0	0	0	0	0	0	2	4	4	0	22	10	56	7	17	7	0	0	0	0	0	1	0	0	0	0	0	0	0	0	0	0	0	0
	ASV1193	0	0	0	0	0	0	0	0	0	0	0	0	0	0	0	0	0	0	0	0	0	0	0	0	0	1	0	0	0	0	0	0	0	0	25	0	0	0	1	0	62	0	0	0	0	0	0	0
	ASV1194	0	0	0	77	15	3	2	0	2	3	0	1	2	1	0	0	0	1	28	1	4	0	0	2	0	1	4	0	0	0	0	0	3	0	0	0	0	0	0	0	0	0	0	0	0	0	0	0
	ASV1195	0	1	0	0	0	0	0	0	0	0	0	0	0	0	0	0	2	0	0	0	0	1	0	0	0	0	0	0	0	0	0	1	1	8	1	4	7	1	1	1	0	9	11	0	11	12	0	1
	ASV1196	0	0	0	0	0	0	0	0	0	0	0	0	0	1	12	12	1	0	0	0	0	3	0	0	11	0	3	0	11	14	2	12	0	0	0	0	0	0	0	3	0	0	0	0	0	0	0	33
	ASV1197	0	0	0	0	0	0	0	0	0	0	0	0	0	0	0	0	0	0	0	0	0	0	0	0	0	0	0	0	0	0	0	0	0	0	0	0	0	0	0	0	0	0	13	0	20	33	0	0
	ASV1198	0	0	0	0	0	0	0	0	0	7	0	0	0	0	0	0	0	0	0	0	0	0	0	0	0	0	1	1	0	0	0	0	0	17	0	0	0	0	0	3	0	4	23	0	0	1	0	0
	ASV1199	0	0	0	0	3	0	0	0	0	1	0	0	0	0	0	0	0	0	0	0	0	0	0	0	0	0	0	0	0	0	0	0	4	0	2	43	1	1	1	0	0	0	0	0	0	0	0	0
	ASV1200	0	0	0	1	0	1	0	0	0	0	2	0	0	1	0	0	0	0	0	0	0	0	1	0	0	0	0	0	0	0	0	0	23	0	0	0	0	0	68	0	2	0	0	0	0	0	0	0
	ASV1201	0	0	0	0	0	0	0	0	26	16	20	0	0	0	1	1	2	0	1	0	38	0	0	7	2	6	0	0	0	0	0	0	0	7	0	6	2	1	0	7	0	0	1	1	0	0	0	0
	ASV1202	19	1	0	0	0	2	4	0	1	1	0	11	8	0	0	0	0	0	0	0	2	14	0	0	5	0	2	0	30	44	0	0	0	7	0	0	1	0	0	0	0	0	0	0	0	0	0	0
	ASV1203	0	0	0	0	0	0	0	0	0	0	0	0	0	0	0	0	0	0	0	0	0	0	0	0	0	0	0	0	0	0	0	1	3	10	0	0	0	0	0	8	0	4	8	0	5	18	0	0
	ASV1204	9	7	0	0	0	0	0	0	3	1	0	0	0	0	0	0	1	3	0	0	3	3	0	0	12	3	0	0	24	6	0	0	0	2	0	0	0	0	0	0	0	0	0	0	10	1	0	0
	ASV1205	3	5	0	0	5	0	0	0	0	0	0	0	3	0	13	4	1	0	3	53	0	1	0	0	0	0	19	10	0	1	1	5	0	0	0	4	2	0	0	0	0	1	0	0	1	0	0	0
	ASV1206	0	0	6	0	2	0	0	5	0	1	0	0	4	1	2	0	0	1	0	0	0	0	2	0	0	1	0	0	0	1	2	2	0	0	4	0	9	3	0	3	4	5	3	2	4	9	3	1
	ASV1207	0	0	0	0	0	0	0	0	0	0	0	0	5	0	0	0	0	0	0	0	0	0	0	0	1	3	0	0	0	0	0	0	0	0	0	0	0	0	0	0	0	50	30	16	0	0	0	0
	ASV1208	0	0	0	0	0	0	0	0	0	0	0	0	0	0	0	0	0	0	0	0	0	0	0	0	0	0	0	0	0	0	14	10	0	0	0	0	0	0	0	0	0	1	0	4	0	0	0	61
	ASV1209	0	0	0	0	0	0	0	0	0	0	0	0	0	0	0	0	0	0	10	0	0	0	0	0	0	0	0	0	0	0	0	0	6	0	39	0	0	0	9	0	0	0	0	1	0	0	0	0
	ASV1210	2	1	0	6	18	1	1	0	0	10	3	0	3	0	0	1	5	7	1	4	1	0	0	0	11	0	0	0	0	0	4	4	0	4	0	3	3	0	6	3	3	1	4	5	0	0	0	5
	ASV1211	1	0	1	9	2	6	9	0	15	3	4	1	32	1	0	5	0	1	7	2	9	0	0	27	0	13	3	0	0	0	0	0	0	0	0	0	0	0	0	0	0	0	0	0	0	0	0	0
	ASV1212	0	0	0	76	3	4	0	0	5	1	0	0	5	1	0	4	0	0	45	1	1	0	0	1	0	2	2	0	0	0	0	0	0	0	0	0	0	0	0	0	0	1	0	0	0	0	0	0
	ASV1213	0	0	0	0	0	0	0	0	0	0	0	0	0	2	0	0	0	0	0	0	29	98	21	0	0	0	0	1	0	0	0	0	0	0	0	0	0	0	0	0	0	0	0	0	0	0	0	0
	ASV1214	0	0	0	0	0	0	0	0	0	0	0	0	0	0	0	0	0	0	0	0	0	0	0	0	0	0	126	26	0	0	0	0	0	0	0	0	0	0	0	0	0	0	0	0	0	0	0	0
	ASV1215	0	0	0	29	54	0	1	0	1	2	6	0	2	0	0	1	1	0	1	16	0	0	0	1	2	0	3	0	1	10	0	0	2	0	0	0	0	0	1	1	0	1	2	0	0	0	0	0
	ASV1216	0	0	0	29	1	7	5	0	40	5	0	1	1	2	0	9	0	1	13	1	6	0	1	3	0	0	0	0	1	0	0	0	1	0	0	1	0	0	3	0	0	1	0	0	2	0	0	1
	ASV1217	0	0	0	0	0	0	0	0	0	0	0	0	0	0	0	0	0	0	0	0	0	0	0	0	0	0	1	0	0	0	0	0	10	0	77	0	0	0	0	0	0	0	0	0	3	5	5	0
	ASV1218	0	0	0	0	0	0	0	0	0	0	0	0	0	0	0	2	0	0	0	0	0	0	0	0	0	0	0	0	0	0	1	0	65	3	15	3	0	0	0	0	0	0	0	2	0	0	0	9
	ASV1219	0	0	4	2	0	2	1	0	0	1	2	0	7	2	3	2	0	0	2	2	2	1	0	0	15	1	0	0	6	13	2	1	1	7	0	0	0	1	2	0	0	11	1	0	3	12	1	24
	ASV1220	0	3	0	0	0	0	0	0	0	0	0	0	0	0	2	0	2	0	0	0	1	5	1	0	6	0	1	0	14	4	0	0	0	2	2	4	83	4	0	0	0	0	0	0	3	0	0	0
	ASV1221	0	0	0	98	10	0	0	0	1	2	2	0	1	0	2	3	3	3	7	0	0	0	0	0	0	0	0	0	0	0	0	0	3	1	1	0	1	0	0	1	0	0	0	0	1	0	0	1
	ASV1222	3	7	1	0	0	1	0	0	4	7	1	0	0	1	2	5	1	1	0	1	0	2	0	1	12	8	3	6	6	15	3	0	1	1	0	0	0	0	0	2	2	0	1	0	12	1	0	0
	ASV1223	26	73	0	0	0	0	7	0	0	0	0	0	0	0	2	0	2	6	0	1	0	0	0	0	13	0	0	0	9	10	0	0	0	0	0	0	0	0	0	0	0	1	0	0	0	0	0	0
	ASV1224	0	0	6	1	2	0	0	3	1	1	5	0	0	0	2	0	2	1	0	0	1	0	3	0	0	0	0	0	0	0	0	3	1	3	28	1	0	10	2	2	2	2	4	33	1	1	2	0
	ASV1225	0	0	0	1	0	1	0	0	7	0	6	0	5	0	0	0	0	0	0	0	2	0	0	0	0	0	0	2	0	1	1	0	3	0	4	0	0	1	13	1	1	15	9	12	1	0	0	2
	ASV1226	0	0	0	0	0	0	0	0	0	0	0	0	0	0	2	0	10	0	0	0	0	0	0	0	3	0	0	0	0	0	0	0	0	16	0	0	0	0	0	12	0	0	12	0	2	17	0	0
	ASV1227	7	4	0	0	0	1	9	0	0	5	0	0	7	1	1	6	7	0	0	3	1	0	0	3	0	0	3	1	3	80	0	0	0	0	0	5	0	0	0	0	0	0	1	0	0	0	0	0
	ASV1228	0	0	81	1	0	0	0	1	1	1	1	0	0	0	1	21	1	15	1	0	1	0	0	0	0	8	0	0	0	0	0	0	0	0	0	0	0	0	1	0	1	0	0	0	0	0	0	1
	ASV1229	0	0	0	0	0	0	0	0	0	0	0	0	0	0	0	0	0	0	0	0	0	0	0	0	0	0	0	0	0	0	0	0	1	0	99	0	0	0	1	0	15	0	0	0	4	0	0	0
	ASV1230	0	0	1	0	0	0	0	0	0	0	0	0	0	3	0	6	0	0	0	0	0	0	0	0	0	0	0	0	4	1	0	0	3	0	15	1	0	0	0	0	0	0	0	0	19	6	1	0
	ASV1231	0	0	0	0	1	0	0	0	0	0	0	0	0	0	149	0	0	0	0	0	0	0	0	0	0	0	0	0	0	1	0	0	0	0	0	0	0	0	0	0	0	0	0	0	0	0	0	0
	ASV1232	9	130	0	0	0	0	2	0	0	0	0	0	0	0	0	1	0	0	0	1	0	0	0	0	1	0	0	0	0	3	0	0	1	0	0	0	1	0	0	0	0	0	0	0	1	0	0	0
	ASV1233	0	0	0	5	0	0	0	0	1	0	1	0	2	0	1	1	1	9	0	1	0	0	1	0	20	1	0	0	0	0	0	0	0	0	5	0	1	6	15	7	4	0	1	3	1	4	2	1
	ASV1234	0	0	0	0	0	0	0	0	0	0	0	131	12	0	0	0	0	0	0	0	0	1	0	0	0	0	0	0	0	1	0	0	0	0	1	0	0	3	0	0	0	0	0	0	1	0	0	0
	ASV1235	0	0	0	82	9	0	2	0	0	8	1	0	2	0	0	2	2	1	9	5	0	0	0	4	0	1	3	0	0	2	1	5	0	3	0	0	1	0	0	1	0	2	0	0	0	0	0	1
	ASV1236	0	1	0	0	0	8	15	0	0	0	0	0	0	2	2	0	1	0	0	1	7	3	0	0	0	0	0	0	1	0	45	2	0	0	0	6	1	41	0	0	0	0	0	0	0	0	0	0
	ASV1237	12	17	3	0	0	0	0	0	0	12	0	0	0	1	0	6	4	5	0	0	1	1	0	0	10	0	2	0	0	6	0	0	1	4	3	2	0	0	0	0	0	0	0	0	0	0	0	0
	ASV1238	0	0	0	0	0	8	1	1	0	1	1	0	0	1	0	0	2	0	0	0	7	6	0	0	13	0	1	0	4	9	0	0	0	3	0	11	0	5	0	0	0	0	0	0	0	0	0	0
	ASV1239	0	0	0	2	0	0	1	0	0	0	0	0	0	0	1	0	0	0	2	0	0	0	0	1	0	0	1	0	1	1	1	3	0	1	7	3	2	0	4	3	1	6	3	3	14	12	0	8
	ASV1240	0	1	0	0	0	1	0	0	1	0	4	0	0	0	3	1	1	0	1	2	1	0	0	0	3	0	0	5	0	0	1	4	3	8	2	1	2	1	1	3	0	9	13	0	4	5	0	4
	ASV1241	0	0	0	0	0	1	0	0	4	11	0	0	0	0	0	0	1	0	1	1	3	5	0	26	0	1	1	0	2	0	0	0	0	0	0	15	0	1	8	2	1	0	0	0	2	1	0	1
	ASV1242	0	0	0	0	0	0	0	0	0	0	0	0	0	0	0	0	0	0	0	0	0	0	0	0	0	0	0	0	0	0	26	9	0	0	0	0	0	0	17	6	8	0	0	0	0	0	0	54
	ASV1243	0	0	0	0	0	0	0	0	0	0	0	0	0	0	0	12	0	0	0	0	0	0	0	0	0	0	0	0	3	2	0	0	5	1	8	4	0	3	0	0	0	0	0	0	19	0	2	0
	ASV1244	0	0	0	0	0	17	74	0	0	0	0	0	1	15	3	0	0	0	5	4	2	4	0	0	0	0	0	0	11	0	0	0	0	0	0	0	0	14	0	0	0	0	0	0	0	0	0	0
	ASV1245	0	0	0	0	0	0	0	1	0	0	0	0	0	0	0	0	0	0	0	0	0	0	0	0	0	0	0	0	0	0	0	0	0	0	1	0	0	0	0	0	56	0	0	0	0	0	0	0
	ASV1246	0	0	0	0	0	0	0	0	0	1	0	0	0	0	0	0	0	0	5	0	0	0	0	0	0	0	0	0	0	0	0	0	5	0	0	4	0	4	3	0	1	0	0	0	3	0	0	1
	ASV1247	0	0	2	0	0	0	0	0	0	0	0	0	1	0	2	3	1	0	0	0	0	0	0	0	0	0	0	0	0	0	0	0	0	0	0	0	0	11	1	1	5	0	0	2	1	2	78	0
	ASV1248	0	0	0	0	0	0	0	0	0	0	0	0	0	0	0	0	0	0	0	0	0	0	0	0	0	0	0	0	0	0	0	0	0	0	0	0	0	0	4	5	3	23	27	0	2	4	0	0
	ASV1249	0	2	0	0	0	0	0	0	0	0	0	0	0	0	0	0	1	0	0	0	0	0	0	0	1	0	0	0	0	0	0	2	0	0	0	0	0	0	0	0	1	18	15	0	7	17	0	0
	ASV1251	0	1	0	0	0	12	0	0	1	2	0	4	2	0	1	12	3	4	0	1	5	0	0	0	0	0	1	0	1	5	2	0	0	0	0	4	0	57	2	2	0	0	0	0	3	1	3	0
	ASV1252	8	0	44	2	0	2	0	0	6	1	1	31	4	0	0	2	0	4	3	0	3	0	0	2	0	11	8	0	3	0	0	0	0	0	2	0	0	0	0	0	0	0	0	0	2	0	0	0
	ASV1253	0	0	0	3	24	0	0	0	0	1	0	0	0	0	0	0	0	0	0	0	0	2	0	0	0	0	0	0	0	0	0	7	1	3	0	2	3	0	1	16	0	10	11	1	0	2	0	0
	ASV1254	0	0	0	0	0	0	0	2	0	8	4	0	1	0	0	0	1	0	0	1	0	0	0	0	6	0	0	0	0	0	0	0	9	17	1	3	2	1	1	1	0	1	3	1	2	0	0	58
	ASV1255	13	11	4	0	0	0	0	0	0	0	0	0	0	5	16	2	1	4	0	0	0	0	0	0	5	0	0	0	2	1	0	0	4	61	10	7	1	0	0	0	0	0	0	0	0	0	0	0
	ASV1256	0	0	0	0	0	0	0	3	0	0	0	0	0	0	0	0	0	0	0	0	0	0	0	0	0	0	0	0	0	0	0	0	0	0	0	0	1	0	0	0	0	43	21	11	0	1	0	0
	ASV1257	0	3	1	0	5	1	4	0	0	3	5	0	3	2	1	17	1	9	1	0	3	0	0	0	0	0	0	0	4	2	0	1	1	1	0	1	0	5	4	5	8	0	0	4	2	3	7	8
	ASV1258	0	0	0	0	1	1	1	0	0	3	2	0	0	0	2	0	1	0	0	1	1	0	0	0	1	0	0	0	0	1	0	2	9	3	2	4	6	0	5	4	1	0	2	0	1	3	0	0
	ASV1259	0	0	0	73	34	0	0	0	0	6	0	0	0	0	0	2	0	0	2	2	0	0	0	0	0	0	0	0	0	0	0	0	1	0	0	0	0	0	1	0	0	0	0	0	5	3	0	1
	ASV1260	0	0	0	1	0	0	0	0	1	0	0	0	0	0	0	0	0	0	0	0	0	0	0	0	0	0	0	0	0	0	1	0	1	2	0	17	0	0	79	0	0	0	1	0	0	1	0	0
	ASV1261	0	0	0	0	9	0	0	0	0	2	0	0	0	0	0	1	0	0	5	0	0	0	0	0	0	0	0	1	0	0	0	3	5	0	0	6	4	0	20	4	0	2	3	0	12	4	3	12
	ASV1262	0	0	0	0	0	0	0	0	0	1	0	0	0	0	0	1	0	0	0	0	0	0	0	0	0	0	0	0	0	0	0	0	13	0	31	0	0	0	0	0	0	1	4	10	10	3	3	0
	ASV1263	2	0	0	0	0	7	38	0	0	0	0	0	1	17	3	0	0	0	2	0	24	24	3	0	0	0	3	0	2	0	0	0	0	0	0	2	2	1	2	1	0	0	0	0	0	0	0	1
	ASV1264	0	0	1	0	0	15	6	6	0	0	0	0	1	30	4	0	0	0	1	0	42	7	15	0	0	0	1	0	5	2	0	0	0	1	0	0	0	1	0	1	2	0	0	0	0	0	0	0
	ASV1265	0	0	0	0	1	0	0	0	0	0	0	0	0	0	145	0	0	0	0	0	0	0	0	0	0	0	0	0	0	1	0	0	0	0	0	0	2	0	0	0	0	0	0	0	0	0	0	0
	ASV1266	0	0	0	0	0	1	0	1	0	0	0	111	33	0	0	0	0	0	0	0	2	0	0	0	0	0	0	0	0	0	0	0	0	0	0	0	0	0	0	0	0	0	0	0	0	0	0	0
	ASV1267	1	5	0	0	0	0	2	2	0	5	4	0	0	0	1	2	17	0	0	0	0	0	0	0	4	0	0	0	0	0	0	1	0	1	0	4	15	0	0	5	1	3	20	0	7	8	0	0
	ASV1269	1	9	1	0	0	1	0	0	0	4	1	0	0	0	4	1	5	1	0	1	0	0	0	0	19	4	2	0	0	0	0	1	2	4	0	0	7	0	0	4	0	0	7	0	0	1	0	0
	ASV1270	12	0	2	0	0	7	9	1	0	1	0	1	5	3	3	6	3	0	0	0	12	0	1	0	1	0	4	1	1	4	1	0	0	0	7	8	2	20	2	2	0	0	0	1	0	4	0	0
	ASV1271	0	3	0	0	9	0	1	1	1	0	3	0	1	0	1	3	2	0	6	6	0	2	0	3	2	0	0	0	0	0	1	2	2	3	0	21	3	5	3	1	1	0	0	0	3	10	0	2
	ASV1272	3	2	1	0	0	2	1	0	0	1	0	0	8	0	1	2	2	1	0	2	1	0	0	4	1	0	2	1	6	62	1	1	1	0	0	3	2	3	0	0	0	0	0	0	5	1	0	3
	ASV1273	0	0	0	0	0	0	0	0	1	1	1	0	0	0	2	0	0	0	0	0	0	0	0	0	0	0	0	0	0	0	0	0	0	2	4	0	0	0	0	0	0	4	3	3	0	4	0	0
	ASV1274	0	0	0	0	17	0	0	0	0	0	0	0	0	0	0	0	0	0	0	0	0	0	0	0	0	0	0	0	0	0	0	0	1	65	0	0	21	0	0	0	0	0	0	0	0	0	0	0
	ASV1275	0	0	0	0	0	21	20	27	1	1	0	0	0	10	0	0	0	0	1	0	20	4	0	0	0	0	0	0	0	0	5	0	0	0	0	0	0	30	0	0	0	0	0	0	0	0	0	0
	ASV1276	3	1	0	5	4	22	31	10	0	0	0	0	1	6	5	0	0	0	0	10	29	3	0	0	0	0	0	0	2	1	0	0	0	0	0	4	0	0	0	0	0	0	0	0	0	0	1	1
	ASV1277	0	0	1	0	0	4	10	19	0	0	0	0	0	8	4	0	0	0	31	0	10	1	2	0	1	0	0	0	1	0	1	2	3	4	0	6	1	0	6	3	3	1	5	0	0	0	0	1
	ASV1278	2	2	2	0	0	0	0	0	0	1	7	0	3	0	4	0	0	0	0	1	0	0	6	0	1	0	1	0	0	2	0	1	0	16	0	0	0	0	0	3	0	15	4	17	0	0	0	6
	ASV1279	0	0	0	0	0	0	0	0	0	0	0	139	7	0	0	0	0	0	0	0	0	0	0	0	0	0	0	0	0	0	0	0	1	0	0	0	0	0	0	0	0	0	0	0	0	0	0	0
	ASV1280	1	1	0	57	13	2	8	0	0	0	1	0	0	0	6	8	0	1	10	5	1	0	0	0	1	0	2	0	0	0	0	0	6	2	0	1	1	0	0	2	0	0	0	0	0	0	0	2
	ASV1281	0	0	0	0	0	0	0	0	0	0	0	1	0	0	0	0	0	0	0	0	0	0	0	0	0	0	0	0	0	0	1	0	0	0	0	8	0	137	0	0	0	0	0	0	0	0	0	0
	ASV1282	0	0	0	0	0	0	0	0	0	0	0	0	0	0	0	0	0	0	0	0	0	0	0	0	0	0	0	0	0	0	5	3	5	1	0	26	0	5	3	1	0	5	5	1	2	1	0	15
	ASV1283	0	0	88	1	1	0	0	2	0	0	24	0	0	0	0	0	0	0	0	0	0	0	1	0	0	0	0	0	0	0	0	0	0	0	2	0	0	0	0	0	4	0	0	13	0	0	1	0
	ASV1284	0	0	0	0	0	0	0	0	0	0	0	0	0	0	0	0	0	0	0	0	0	0	0	0	0	0	0	0	0	0	0	0	0	0	0	0	0	0	0	1	0	0	0	0	0	37	0	0
	ASV1285	0	0	0	0	0	0	0	0	0	0	0	0	0	0	0	0	0	0	0	0	0	0	0	0	0	0	0	0	0	0	0	0	0	0	0	0	0	1	0	0	0	8	4	40	1	0	0	0
	ASV1286	57	62	0	0	0	0	0	0	0	0	0	0	0	0	4	9	5	1	0	0	0	0	0	0	1	0	0	0	0	7	0	0	0	0	0	1	0	0	0	0	0	0	0	0	0	0	0	0
	ASV1287	0	0	0	0	1	0	0	0	0	0	1	0	0	1	2	0	0	0	0	0	0	0	0	0	0	0	0	0	0	0	0	3	3	1	118	0	0	3	2	0	0	0	1	0	0	2	0	0
	ASV1288	0	0	0	0	0	0	0	0	0	0	0	0	0	0	0	0	0	0	0	0	0	0	0	0	0	0	0	1	0	0	0	0	1	0	3	16	0	2	2	0	4	2	0	1	0	3	0	21
	ASV1289	0	0	30	0	0	0	0	5	0	0	0	0	1	0	0	0	0	2	0	1	0	0	9	0	0	0	0	0	0	1	0	2	0	0	0	1	0	4	0	0	7	2	2	11	0	2	0	9
	ASV1290	0	0	0	0	0	0	0	0	0	0	0	103	16	0	0	0	0	0	0	0	6	0	1	0	2	0	1	0	0	0	0	0	0	2	0	0	1	15	0	0	0	0	0	0	0	0	0	0
	ASV1291	0	0	0	0	0	0	0	0	0	0	0	0	0	0	0	0	0	0	0	0	0	0	0	0	0	0	0	0	0	0	0	5	0	6	0	0	0	0	0	0	0	23	17	2	0	0	0	3
	ASV1292	0	0	0	0	0	0	0	0	0	0	0	0	0	0	0	0	0	0	0	0	0	0	0	0	0	0	0	0	0	0	0	0	4	63	0	0	0	0	0	4	1	0	0	0	0	0	0	0
	ASV1293	0	0	0	0	0	0	0	0	0	4	136	0	0	2	0	0	0	0	0	0	0	0	0	1	0	0	0	0	0	0	0	0	4	0	0	0	0	0	0	0	0	0	0	0	0	0	0	0
	ASV1294	0	0	0	0	0	0	0	0	0	0	0	0	0	0	0	0	0	0	0	0	0	0	0	0	0	0	0	0	0	0	0	0	0	0	0	0	0	0	0	0	0	0	0	0	2	2	138	0
	ASV1295	0	47	0	0	0	0	0	0	0	0	0	0	0	0	6	45	20	0	0	0	0	0	0	0	0	0	0	0	0	0	0	2	0	1	0	0	0	0	0	0	0	3	2	0	0	3	0	2
	ASV1296	0	0	0	0	0	2	1	2	0	4	0	0	1	1	8	1	2	0	3	0	8	0	0	0	3	0	7	0	4	10	2	2	1	4	6	4	15	42	1	1	0	1	1	0	0	1	0	0
	ASV1297	8	2	2	0	0	0	0	0	0	0	0	0	7	0	9	0	0	0	0	0	0	0	0	0	0	0	60	45	0	5	0	0	0	0	0	1	6	0	0	0	0	0	0	0	0	0	0	0
	ASV1298	0	0	10	0	1	0	0	7	0	0	0	0	3	0	0	0	0	1	0	1	0	0	3	0	0	0	0	1	0	1	1	2	0	3	4	1	10	3	0	4	4	3	2	3	7	7	4	1
	ASV1299	0	0	0	0	0	0	0	0	0	0	0	0	0	0	10	0	0	0	0	0	0	0	0	0	0	0	0	0	0	1	0	0	0	0	0	0	0	0	0	0	0	0	0	0	71	20	0	0
	ASV1300	1	8	1	3	0	0	0	0	0	0	34	0	1	0	4	2	3	0	0	1	3	0	0	0	10	10	1	2	2	1	0	5	0	2	2	0	1	2	2	6	2	1	2	0	1	6	0	4
	ASV1302	0	1	0	0	0	0	3	0	0	1	0	0	1	0	1	0	0	0	0	0	3	0	0	0	0	0	24	28	2	3	29	5	0	0	2	0	0	0	0	0	0	0	0	0	0	0	0	0
	ASV1303	0	5	0	0	0	0	1	0	0	1	0	0	0	0	1	0	3	0	0	1	0	0	0	0	0	0	1	0	0	0	0	1	0	0	0	0	0	0	0	0	0	4	10	29	0	0	0	6
	ASV1304	0	0	7	6	0	0	0	0	0	0	66	0	0	0	0	0	0	5	0	0	0	0	0	0	0	62	0	0	0	0	0	0	0	0	0	0	0	0	0	0	0	0	0	0	0	0	0	0
	ASV1305	2	1	0	0	0	0	0	0	0	1	0	0	1	0	0	5	0	7	0	0	0	0	0	1	4	0	0	0	1	3	3	13	2	6	0	0	1	1	0	2	1	2	1	0	4	2	0	21
	ASV1306	0	1	0	8	20	0	0	0	1	5	0	0	0	0	0	5	0	0	0	3	0	0	0	0	0	0	0	0	1	0	0	0	0	0	0	7	10	3	0	0	0	0	0	0	0	0	0	4
	ASV1307	0	2	1	1	1	0	1	0	0	0	1	0	0	0	5	15	2	0	1	0	0	0	0	0	0	0	0	1	0	0	0	0	0	1	0	3	1	0	1	5	0	0	0	1	0	0	0	0
	ASV1308	24	1	0	0	0	0	0	0	0	0	0	0	0	1	0	0	0	0	0	0	1	9	0	0	6	0	3	9	76	7	0	0	0	0	2	0	6	1	0	0	0	0	0	0	0	0	0	0
	ASV1309	1	0	0	0	0	8	6	13	0	0	0	0	7	0	0	0	0	0	0	5	23	31	1	51	0	0	0	0	0	0	0	0	0	0	0	0	0	0	0	0	0	0	0	0	0	0	0	0
	ASV1310	0	0	0	0	0	1	1	0	0	1	0	0	0	0	0	0	0	0	4	0	0	0	0	0	0	0	0	0	0	0	0	0	3	2	1	20	0	1	6	0	0	0	1	0	6	2	1	0
	ASV1311	1	1	0	0	2	0	0	0	2	3	0	0	0	1	1	2	0	0	0	2	0	0	0	0	0	0	0	0	0	0	0	2	10	4	25	3	0	0	9	0	0	7	1	1	7	0	0	2
	ASV1312	0	0	0	0	0	0	0	0	0	0	0	0	0	0	0	0	0	0	0	0	0	0	0	0	0	0	0	0	0	0	0	0	1	0	2	2	1	1	0	1	0	12	31	63	0	0	0	0
	ASV1314	0	0	0	0	0	0	1	0	0	0	3	0	0	0	0	0	0	0	0	0	0	0	0	0	0	0	0	0	0	0	0	0	1	0	8	0	0	0	1	0	110	0	1	0	0	0	0	0
	ASV1315	0	0	0	0	0	0	2	0	0	0	0	0	1	0	0	0	0	0	0	0	0	0	0	0	0	0	0	0	0	1	3	21	1	1	0	1	2	0	0	1	2	13	9	0	13	11	2	14
	ASV1316	0	0	0	0	0	0	0	0	0	1	1	0	0	1	10	2	0	1	0	1	0	0	0	0	0	0	0	0	0	0	0	0	0	0	0	2	0	11	2	2	13	0	0	4	2	11	36	1
	ASV1317	1	0	2	11	0	0	0	0	0	2	4	68	12	1	0	5	0	0	0	0	3	0	0	0	0	0	15	0	0	0	0	0	1	0	19	0	0	0	0	0	0	0	0	0	0	0	0	0
	ASV1318	1	0	1	0	1	2	6	9	0	7	13	0	1	0	1	0	2	0	8	0	1	0	0	0	12	4	1	0	0	1	0	12	2	1	0	0	0	2	1	5	0	1	0	0	0	1	0	21
	ASV1319	1	4	0	0	1	0	1	0	0	5	0	0	1	0	3	1	6	0	2	0	0	0	0	3	3	0	3	0	1	1	5	5	2	0	0	9	13	1	2	2	12	0	2	0	0	1	0	2
	ASV1320	9	54	0	0	0	0	0	0	0	0	0	0	0	0	6	36	29	0	0	0	0	1	0	0	1	0	0	0	0	0	0	0	0	3	0	0	0	0	0	1	1	0	0	0	0	2	0	0
	ASV1321	0	0	15	0	0	1	1	3	0	0	0	0	1	0	7	0	3	5	0	0	0	0	2	0	3	1	1	0	0	3	0	1	1	2	2	0	1	2	4	2	2	0	1	2	2	22	5	1
	ASV1322	0	0	0	0	0	0	0	0	0	1	0	0	1	0	1	3	1	0	0	0	0	0	0	0	1	0	0	0	0	0	2	3	0	0	0	10	9	1	6	3	0	8	5	1	8	5	1	19
	ASV1323	0	0	0	0	0	0	0	0	0	0	0	0	0	0	0	0	0	0	0	0	0	0	0	0	0	0	0	0	0	0	0	0	6	0	3	0	0	0	0	0	0	0	0	0	42	14	13	0
	ASV1324	0	2	0	0	0	0	1	0	0	1	0	0	0	0	0	1	1	0	0	0	0	4	0	0	3	0	0	0	0	0	0	1	2	6	0	2	5	0	0	7	0	13	14	0	2	6	0	0
	ASV1325	1	0	0	0	0	0	0	0	0	0	0	0	125	0	0	0	1	0	0	0	0	2	0	1	0	0	6	9	0	0	0	0	0	0	0	0	0	0	0	0	0	0	0	0	0	0	0	0
	ASV1326	1	0	0	0	4	0	0	0	17	13	1	0	0	0	1	47	0	3	2	1	4	0	0	21	0	0	10	0	1	0	0	0	2	1	0	0	0	0	0	0	0	1	0	0	5	1	0	0
	ASV1327	0	0	0	0	0	0	0	0	0	0	0	0	0	0	0	1	0	0	0	0	0	0	0	0	0	0	0	0	0	0	0	0	0	0	0	0	0	0	0	0	0	0	0	2	0	1	132	1
	ASV1328	14	0	126	0	0	0	0	0	0	0	0	0	0	0	0	0	0	0	0	0	1	0	0	2	0	0	1	0	0	0	0	0	0	0	0	0	0	0	1	0	0	0	0	0	0	0	0	0
	ASV1329	0	0	0	0	1	0	0	0	0	0	0	0	0	0	1	0	0	0	0	2	0	0	0	0	0	0	0	0	0	0	0	0	10	2	5	0	0	0	0	0	0	0	0	2	30	19	31	0
	ASV1330	22	1	3	0	0	1	0	0	0	0	0	0	0	0	7	0	0	1	0	0	0	3	0	0	14	0	0	6	86	0	0	0	0	0	0	0	0	0	0	0	0	0	0	0	0	0	0	0
	ASV1331	42	4	3	0	0	0	0	0	5	4	8	0	0	0	1	0	0	1	0	0	0	0	0	0	46	14	0	0	0	16	0	0	0	0	0	0	0	0	0	0	0	0	0	0	0	0	0	0
	ASV1332	0	0	9	0	2	0	0	0	3	2	113	0	0	0	0	0	0	0	0	0	0	0	1	0	0	0	0	0	0	0	0	0	0	0	3	0	0	0	0	0	1	1	1	2	0	0	0	0
	ASV1333	4	41	0	0	0	0	0	0	0	0	0	0	0	0	3	30	33	3	0	0	0	0	0	0	4	0	0	0	0	0	0	0	1	1	0	0	0	0	2	5	0	3	0	0	0	0	0	0
	ASV1334	0	0	0	0	0	0	0	0	0	0	0	6	4	0	0	0	0	0	0	0	0	0	0	0	0	0	0	0	0	0	0	0	0	0	0	0	0	0	0	0	1	0	0	0	4	0	0	0
	ASV1335	0	7	0	0	0	0	0	0	0	0	0	0	0	0	77	0	0	0	0	1	0	0	0	0	0	0	0	3	0	0	0	0	0	0	0	4	29	0	0	0	0	0	0	0	0	0	0	0
	ASV1336	0	0	0	0	0	0	0	0	0	0	0	0	0	0	0	0	0	0	0	0	0	0	0	0	0	0	0	0	0	0	1	8	2	2	0	0	0	0	0	1	0	17	13	1	2	4	0	2
	ASV1337	0	0	0	0	0	0	0	0	0	0	0	0	0	0	0	0	0	0	97	9	11	27	0	0	0	0	0	0	0	0	0	0	0	0	0	0	0	0	0	0	0	0	0	0	0	0	0	0
	ASV1338	1	4	0	0	0	4	2	0	4	1	0	0	1	0	1	0	0	0	0	0	2	16	0	1	21	6	4	8	10	7	0	0	1	0	0	0	0	0	0	0	0	0	0	0	4	1	0	0
	ASV1339	0	0	0	0	5	0	0	0	0	1	11	0	0	0	0	0	0	0	1	1	0	0	0	0	0	0	0	0	0	0	9	6	0	0	0	0	5	0	0	2	0	0	0	0	5	3	0	43
	ASV1340	0	3	1	0	0	0	0	0	0	1	0	0	0	0	1	0	0	0	0	0	0	0	0	0	0	0	0	0	5	0	1	0	6	0	61	0	0	0	0	0	0	0	0	0	0	0	0	0
	ASV1341	1	1	2	0	0	0	0	0	0	0	0	0	0	0	0	0	0	0	0	0	0	0	0	0	1	0	0	0	0	2	0	0	27	13	20	9	17	0	0	0	0	0	0	0	30	4	1	0
	ASV1342	0	1	0	1	23	0	0	0	0	0	0	0	0	0	4	2	0	0	0	34	0	0	0	0	0	0	0	0	0	0	0	0	0	0	0	0	11	1	0	0	0	0	0	0	0	0	0	0
	ASV1343	0	0	0	0	0	0	0	0	0	0	0	0	0	0	0	0	0	0	0	0	0	0	0	0	0	0	0	0	0	0	0	0	3	2	0	0	0	0	0	0	0	0	0	0	6	30	0	2
	ASV1344	0	0	0	4	9	0	0	0	5	7	0	0	0	0	0	6	0	0	0	0	0	0	0	0	0	0	0	0	0	0	0	0	0	0	2	16	0	0	5	0	0	1	0	2	2	0	1	3
	ASV1345	0	0	0	0	1	0	0	0	0	5	0	0	0	0	0	3	0	1	0	1	0	0	0	0	0	0	0	0	0	0	3	1	6	6	11	1	2	0	7	4	1	6	1	3	4	22	3	4
	ASV1346	0	0	3	0	0	0	0	0	0	0	9	6	5	1	0	0	0	26	1	0	1	0	0	14	4	0	24	0	23	3	0	0	0	0	0	0	0	3	0	0	0	0	0	0	0	0	0	0
	ASV1347	0	1	0	0	0	0	0	0	0	0	1	0	0	1	3	0	0	2	0	0	0	0	0	0	0	0	0	0	0	0	0	0	0	0	0	0	0	8	1	2	8	0	0	9	1	5	80	1
	ASV1348	0	0	0	0	0	0	0	0	0	0	0	0	0	0	0	0	1	0	0	0	10	0	9	0	0	0	0	0	0	0	0	0	0	0	0	1	0	0	0	0	3	0	0	0	0	0	0	0
	ASV1349	0	0	26	0	0	0	0	0	0	0	0	103	2	0	0	0	0	0	0	1	1	0	0	0	6	0	0	0	0	1	0	0	0	0	1	0	0	1	0	0	0	0	0	0	0	0	0	0
	ASV1350	0	1	0	0	0	0	0	0	0	0	0	0	0	0	1	0	0	0	0	0	0	0	0	0	0	0	0	0	0	1	0	42	0	0	0	0	1	0	0	1	0	0	0	0	0	0	0	34
	ASV1351	0	0	0	0	0	0	1	0	0	0	0	0	3	0	0	0	0	0	0	0	0	0	0	0	0	0	0	1	0	0	28	5	0	3	0	9	1	2	2	0	0	10	6	10	1	0	0	6
	ASV1352	0	0	0	0	0	9	0	0	0	0	1	3	0	0	0	0	0	0	0	0	0	2	0	0	0	0	0	0	123	4	1	0	0	0	0	0	0	0	0	0	0	0	0	0	0	0	0	0
	ASV1353	0	0	2	0	1	1	1	0	0	1	4	0	3	0	2	0	0	3	0	0	1	0	1	0	2	0	0	0	0	0	0	1	1	2	2	8	2	1	5	1	7	1	11	5	2	16	4	2
	ASV1354	0	0	2	0	0	7	4	0	0	0	0	0	0	0	2	1	2	11	1	0	1	0	0	0	0	2	0	0	1	0	0	1	0	0	0	1	0	3	6	1	2	0	0	1	0	0	2	2
	ASV1355	0	0	0	0	0	0	0	0	0	0	0	0	0	0	0	0	0	0	0	0	0	0	0	0	0	0	0	0	0	0	0	3	0	1	0	0	0	0	0	1	0	10	13	0	4	14	0	0
	ASV1356	6	2	0	25	11	14	7	0	7	13	1	0	6	1	0	13	0	0	4	7	2	1	0	5	3	0	2	2	4	3	0	0	0	0	0	0	0	0	0	0	0	0	0	0	0	0	0	0
	ASV1357	0	0	0	2	1	0	0	0	0	1	2	0	0	0	0	3	0	0	0	1	1	0	0	0	0	0	0	0	0	0	0	0	5	10	1	1	0	0	4	8	0	6	9	0	1	0	1	0
	ASV1358	0	0	0	0	1	0	0	0	0	43	0	0	0	0	0	4	0	0	3	0	0	0	0	20	0	0	0	0	0	0	0	0	12	0	0	0	0	0	2	1	0	0	0	0	5	11	0	0
	ASV1359	0	0	0	2	0	0	0	0	6	2	0	0	0	0	0	2	0	0	0	1	0	0	0	0	0	0	3	0	0	0	1	1	2	1	4	4	0	0	2	0	0	4	7	31	3	1	10	0
	ASV1360	0	0	0	0	0	0	8	0	1	4	0	0	0	0	1	0	0	0	2	0	3	0	0	0	0	0	1	0	0	0	0	0	1	0	2	1	0	0	6	4	1	5	9	1	24	4	2	0
	ASV1361	4	0	14	3	0	6	2	68	0	0	0	0	2	6	0	1	0	3	0	0	15	0	11	0	0	0	0	0	4	0	0	0	0	0	2	0	0	0	0	0	1	0	0	0	0	0	0	0
	ASV1362	0	1	0	0	0	1	1	0	1	33	6	0	0	0	0	0	0	0	0	0	2	28	3	2	43	3	0	11	1	0	0	0	0	0	0	0	0	0	0	0	1	0	0	0	0	0	0	0
	ASV1363	0	0	0	0	0	0	0	0	0	0	0	0	0	0	0	0	0	0	0	0	0	0	0	0	0	0	0	0	0	0	0	0	2	1	138	0	0	0	0	0	0	0	0	0	0	0	0	0
	ASV1364	8	0	0	0	0	2	1	0	0	0	0	6	0	1	0	0	0	0	0	0	0	34	0	0	5	0	1	0	51	17	2	0	1	0	1	0	0	0	0	0	0	0	0	0	0	0	0	0
	ASV1365	0	0	0	0	0	0	0	0	0	0	0	0	4	0	0	0	0	0	0	0	0	0	0	0	0	0	0	0	0	0	7	5	1	0	0	0	0	0	1	3	0	19	11	2	0	0	0	18
	ASV1366	0	5	0	0	1	0	1	1	1	0	0	0	0	0	5	3	9	0	1	0	0	0	0	0	2	0	1	1	1	0	0	6	1	5	0	0	1	0	0	2	0	2	5	0	2	11	0	3
	ASV1367	1	3	2	0	3	2	0	0	0	8	0	0	0	0	0	3	0	0	0	2	0	5	0	0	5	0	1	0	2	5	1	0	7	2	0	0	1	0	11	0	1	2	3	0	0	2	0	8
	ASV1368	0	0	0	0	0	0	0	0	0	0	2	0	0	0	0	0	0	0	0	0	0	0	0	0	0	0	0	0	0	0	0	0	0	0	0	0	0	0	0	0	0	0	0	140	0	0	0	0
	ASV1369	3	1	1	0	0	3	2	5	1	1	1	0	0	0	2	2	3	3	0	3	1	5	0	2	8	1	3	2	1	2	0	1	1	3	0	1	0	0	0	0	0	0	0	1	16	7	0	2
	ASV1370	0	1	0	0	0	0	0	1	0	0	0	0	0	0	0	0	4	0	0	0	0	0	0	0	0	4	0	0	1	0	0	5	3	0	0	2	4	0	0	2	0	6	18	2	2	17	0	2
	ASV1371	6	52	0	0	0	0	0	0	0	0	1	0	0	1	4	12	10	2	0	0	0	0	0	0	29	3	0	0	1	0	0	0	5	3	12	1	0	0	0	0	0	0	0	0	0	0	0	0
	ASV1372	0	3	0	0	0	0	1	0	0	0	0	0	0	0	1	0	2	0	0	0	0	5	0	0	5	0	0	0	0	0	0	3	0	8	0	0	5	0	3	11	0	0	1	1	1	38	0	0
	ASV1373	0	0	0	0	0	5	45	0	0	0	0	1	7	1	0	0	0	0	0	8	1	1	1	0	0	0	0	0	1	0	0	0	0	0	0	0	0	0	0	0	0	0	0	0	0	0	0	0
	ASV1374	2	1	0	0	1	0	0	5	5	9	5	0	0	0	0	2	0	0	10	19	2	4	1	54	4	4	5	3	1	2	0	0	0	0	0	0	0	0	0	0	0	0	0	0	0	0	0	0
	ASV1375	1	2	0	1	14	0	0	0	0	1	0	0	0	0	6	2	0	0	1	13	0	0	0	0	0	0	35	6	0	4	0	1	0	0	0	1	6	0	0	0	0	0	0	1	0	0	4	0
	ASV1376	0	0	0	1	0	0	0	0	0	0	1	0	0	0	0	0	0	0	0	0	0	0	0	0	0	0	1	0	0	0	0	0	1	0	136	0	0	0	0	0	0	0	0	0	0	0	0	0
	ASV1377	0	0	0	0	0	0	0	0	0	0	0	0	0	0	0	0	0	0	0	0	0	0	0	0	0	0	0	0	0	0	4	3	1	2	1	0	1	0	2	1	0	13	21	10	5	1	0	2
	ASV1378	0	0	0	0	0	0	0	0	0	0	0	1	0	0	1	0	0	0	0	0	1	0	0	0	0	0	0	0	1	3	54	6	26	22	21	0	0	0	1	0	0	0	2	0	0	0	0	0
	ASV1379	0	0	0	0	0	2	0	0	0	6	10	0	7	0	0	0	0	26	0	0	4	0	0	0	0	5	0	0	0	0	0	0	4	0	19	0	0	2	3	1	0	3	0	3	1	1	0	0
	ASV1380	0	1	0	0	0	0	2	0	0	1	0	0	0	0	0	1	1	0	0	0	0	5	0	0	1	0	0	0	0	0	0	0	0	8	0	0	2	0	0	4	1	3	0	0	3	49	0	0
	ASV1381	0	0	0	0	0	0	0	0	0	0	0	0	0	0	0	0	0	0	0	0	0	0	0	0	0	0	0	0	0	0	0	0	3	0	4	0	0	0	2	0	0	38	14	11	0	0	0	0
	ASV1382	20	2	2	0	0	1	0	0	0	0	0	0	5	0	1	7	1	5	0	0	5	8	0	4	1	2	22	3	15	7	3	2	1	3	2	3	1	2	0	0	0	0	0	0	2	3	1	0
	ASV1383	4	16	0	1	0	0	2	0	4	35	5	0	0	0	3	11	15	8	1	0	0	0	0	4	6	0	2	5	2	0	0	9	0	0	0	0	0	0	0	0	0	0	0	0	0	0	0	0
	ASV1384	0	0	0	0	0	0	0	0	0	0	0	0	0	0	0	0	0	0	0	0	0	0	0	0	0	0	0	0	0	0	0	0	0	0	0	18	9	3	0	0	0	0	0	0	0	0	0	0
	ASV1385	1	3	3	1	0	9	14	5	0	0	1	21	9	0	0	0	0	1	0	2	6	7	2	2	23	0	6	2	4	2	1	0	1	10	1	0	0	0	0	0	0	0	0	2	0	0	0	0
	ASV1386	1	0	0	0	0	0	1	0	0	1	1	0	0	0	0	0	2	0	0	2	0	0	2	0	0	0	1	0	0	0	0	1	0	1	0	0	3	0	0	0	0	8	16	0	9	9	0	0
	ASV1387	0	0	3	1	0	1	3	2	0	0	0	0	0	6	0	0	0	0	0	0	10	2	18	0	0	0	0	0	0	0	0	0	0	0	0	0	0	13	0	0	25	0	0	0	0	1	0	1
	ASV1388	2	4	1	0	0	0	0	0	0	0	0	0	0	1	100	8	0	0	0	0	0	0	6	0	0	0	0	0	0	0	0	0	0	0	0	2	4	2	0	0	0	0	0	0	0	0	0	0
	ASV1389	1	0	0	0	0	5	1	3	0	0	0	0	0	0	0	1	0	0	0	0	1	0	0	0	0	0	3	0	0	0	0	0	0	0	0	21	1	3	0	0	0	0	0	0	0	0	0	0
	ASV1390	0	0	0	0	0	0	1	0	0	4	2	0	0	2	5	1	0	2	9	10	8	0	2	4	36	1	1	0	0	0	0	0	0	0	5	3	0	0	0	0	0	0	0	0	0	0	0	0
	ASV1391	0	0	0	0	0	1	5	1	0	1	2	0	0	0	1	0	0	3	1	1	0	0	1	8	4	0	4	0	1	0	3	4	2	0	1	2	3	0	1	1	1	7	4	10	1	1	0	13
	ASV1392	0	0	0	0	0	0	0	0	0	0	0	0	0	0	0	0	1	0	0	0	1	0	0	0	0	0	0	0	0	0	1	5	12	4	2	4	4	0	1	12	1	5	9	0	1	10	0	1
	ASV1393	7	0	4	5	1	1	0	0	6	1	1	1	5	0	0	7	0	2	38	0	1	1	0	22	0	10	21	0	0	0	0	0	1	0	2	0	0	0	0	0	0	0	0	0	0	0	0	0
	ASV1394	0	0	0	2	0	28	32	6	0	0	0	3	4	5	0	0	0	0	2	5	9	12	6	0	0	0	25	0	0	0	0	0	0	0	0	0	0	1	0	0	0	0	0	0	0	0	0	0
	ASV1395	0	0	0	0	0	0	0	0	0	0	1	0	5	1	0	0	0	0	0	0	1	14	2	0	5	0	0	6	0	0	0	0	0	0	0	5	37	3	0	0	0	0	0	0	0	0	0	0
	ASV1396	0	0	0	15	1	0	0	0	0	0	0	0	2	0	10	0	0	6	0	0	0	0	3	0	0	0	0	2	1	1	1	1	0	7	1	0	0	8	4	6	10	1	3	2	0	2	3	1
	ASV1397	0	0	0	0	1	1	0	0	8	13	2	0	1	0	0	0	0	0	0	1	12	3	0	38	2	9	1	1	0	1	0	0	1	7	0	5	3	2	1	3	0	0	1	1	3	1	0	1
	ASV1398	2	18	0	0	0	1	0	0	0	0	0	0	0	0	2	1	2	1	0	2	0	0	0	0	0	0	0	0	0	0	0	1	0	17	0	0	6	0	0	4	0	2	1	0	0	1	0	0
	ASV1399	6	25	0	0	0	0	0	0	0	0	0	0	0	0	75	9	2	0	0	1	0	0	0	0	0	0	0	2	0	1	0	0	0	0	0	1	8	0	1	0	0	0	0	0	0	0	0	0
	ASV1400	0	6	1	1	8	0	1	1	2	6	0	0	0	2	0	27	4	0	0	2	1	0	0	0	0	0	0	0	1	2	0	5	0	0	0	0	0	0	0	8	3	0	2	0	3	6	0	9
	ASV1401	0	0	0	0	0	0	0	0	0	1	2	0	0	0	0	0	0	0	0	1	0	0	0	1	0	0	0	0	0	0	0	0	0	0	0	73	32	6	3	18	0	0	0	0	0	0	0	0
	ASV1402	0	0	3	0	0	0	1	0	0	0	0	0	0	0	0	0	0	1	0	0	0	0	0	0	0	0	0	0	0	0	1	1	1	0	4	0	1	0	2	0	1	19	5	59	2	0	0	1
	ASV1403	33	2	0	0	0	2	8	0	0	2	0	0	1	2	0	0	0	0	0	2	5	9	0	0	4	0	2	0	42	24	0	0	0	2	0	0	0	0	0	0	0	0	0	0	0	0	0	0
	ASV1404	0	0	0	0	0	2	5	10	1	9	0	2	3	3	0	0	0	0	0	1	9	5	4	0	21	2	17	3	17	20	0	0	1	4	0	0	0	0	0	0	0	0	0	1	0	0	0	0
	ASV1405	2	4	0	5	15	1	0	0	0	0	1	0	0	0	0	2	4	2	0	3	0	2	0	0	0	0	0	0	0	0	2	28	0	0	0	0	0	0	0	0	0	0	0	0	0	0	0	26
	ASV1406	0	0	5	0	0	0	0	0	1	0	11	0	0	0	0	0	1	1	0	0	0	0	2	0	1	0	3	2	0	0	0	15	1	2	7	8	0	5	4	0	8	15	5	12	1	2	0	0
	ASV1407	0	4	0	0	0	1	1	4	0	1	0	0	0	0	2	6	5	0	1	0	0	0	0	0	5	0	0	0	0	0	3	9	0	4	0	0	4	0	0	4	1	4	13	0	2	8	0	7
	ASV1408	0	0	0	1	0	0	0	0	85	15	6	0	0	0	0	7	0	3	0	0	0	0	0	11	0	12	0	0	0	0	0	0	0	0	0	0	0	0	0	0	0	0	0	0	0	0	0	0
	ASV1409	1	0	0	0	0	0	0	0	0	0	0	0	0	0	0	20	0	0	0	0	0	0	0	0	1	0	1	0	3	2	8	0	11	1	8	14	6	0	3	1	0	1	0	0	6	6	2	0
	ASV1410	0	0	0	0	1	0	0	0	4	2	0	0	0	0	0	1	0	0	0	0	0	0	0	0	0	0	0	0	1	0	0	0	4	0	0	2	1	0	2	1	0	9	11	7	25	10	2	2
	ASV1411	0	0	0	3	7	0	0	0	2	2	1	0	0	0	0	4	0	0	0	0	0	0	0	0	0	0	1	0	1	0	0	1	2	1	4	0	0	0	3	0	0	4	2	23	15	10	2	2
	ASV1412	0	0	0	0	0	0	0	0	0	0	0	0	0	0	0	0	0	0	1	0	0	0	0	0	0	0	0	0	0	0	0	0	0	0	0	0	0	0	0	0	0	2	0	0	0	0	0	1
	ASV1413	0	0	0	0	0	26	44	5	0	0	0	0	0	13	0	0	0	0	0	9	25	6	2	0	0	0	0	0	8	1	0	0	0	0	0	0	0	0	0	0	0	0	0	0	0	0	0	0
	ASV1414	0	0	7	0	0	0	1	0	2	0	14	0	0	0	0	0	0	0	0	0	0	0	3	0	3	8	1	0	0	0	3	0	3	0	12	14	0	12	0	0	0	0	1	3	0	0	1	1
	ASV1415	0	0	0	0	0	18	9	0	2	15	3	0	0	0	1	0	1	0	4	2	2	2	0	46	0	1	0	0	1	3	0	0	1	5	0	7	2	0	2	2	0	0	0	0	1	1	0	0
	ASV1416	0	0	0	0	0	0	0	0	0	0	0	0	0	0	0	0	0	0	0	0	0	0	0	0	0	0	0	1	0	0	0	0	2	4	0	0	0	0	0	0	0	0	2	0	0	1	0	0
	ASV1417	0	0	0	0	1	10	2	1	0	0	5	11	10	0	0	0	0	0	0	0	0	0	0	18	2	0	0	0	0	0	45	9	0	0	0	8	0	9	1	0	0	0	0	4	0	0	0	0
	ASV1418	2	0	0	0	0	0	0	0	0	0	0	0	0	2	2	0	0	0	0	1	0	0	0	0	3	0	8	105	0	0	0	2	0	0	0	0	1	0	0	0	0	0	0	0	0	0	0	0
	ASV1419	0	0	0	4	31	0	0	0	0	1	0	0	0	0	0	0	0	0	1	0	0	0	0	0	0	0	0	0	0	0	0	8	0	0	2	1	2	1	0	3	0	28	26	0	0	3	0	0
	ASV1420	0	0	92	4	1	0	0	1	1	1	14	0	0	0	0	0	0	0	0	0	0	0	1	0	0	0	0	1	0	0	0	0	0	0	2	0	0	0	0	0	4	0	1	14	0	0	1	0
	ASV1421	0	0	1	1	0	0	0	0	0	0	0	0	0	2	3	17	0	0	0	0	0	0	2	1	11	5	0	0	3	5	0	0	2	6	4	2	2	3	0	0	0	0	0	0	2	1	1	2
	ASV1422	1	2	2	1	0	0	0	0	0	7	3	0	0	0	7	1	2	0	0	0	0	2	0	1	71	1	0	0	11	10	0	1	0	2	0	1	0	0	0	0	0	0	0	0	0	2	0	0
	ASV1423	0	0	0	0	0	0	0	0	0	0	0	0	0	0	0	0	0	0	135	0	0	0	0	3	0	0	1	0	0	0	0	0	0	0	0	0	0	0	0	0	0	0	0	0	0	0	0	0
	ASV1424	7	19	3	0	0	0	0	0	0	0	0	0	0	0	0	3	0	0	0	0	0	0	0	0	104	1	2	0	0	0	0	0	0	0	0	0	0	0	0	0	0	0	0	0	0	0	0	0
	ASV1425	2	4	3	0	0	1	0	1	1	6	2	0	2	1	1	3	2	3	2	0	2	0	0	10	10	0	1	1	2	4	7	5	0	1	0	0	3	1	0	1	0	3	2	7	6	6	0	8
	ASV1426	8	2	0	0	0	3	0	0	0	0	0	0	5	1	3	16	1	2	3	3	2	5	0	2	0	0	0	0	10	1	1	1	2	1	0	4	2	0	1	0	0	2	2	0	11	4	0	2
	ASV1427	0	0	0	0	0	0	0	0	0	0	0	0	63	0	0	11	0	47	0	0	0	0	0	0	0	0	5	13	0	0	0	0	0	0	0	0	0	0	0	0	0	0	0	0	0	0	0	0
	ASV1428	0	0	0	0	0	0	0	0	0	0	0	0	0	0	0	0	1	0	0	0	0	0	0	0	0	0	0	0	0	0	0	0	1	0	1	0	0	0	10	4	0	0	0	0	0	0	0	27
	ASV1429	0	1	0	0	2	0	1	0	0	1	0	0	2	0	3	2	5	1	0	0	2	0	0	0	2	0	3	0	5	4	0	0	3	1	1	1	5	81	0	4	0	1	0	0	0	0	0	2
	ASV1430	0	0	0	0	0	2	0	0	0	1	0	0	0	1	0	0	2	0	0	0	2	1	0	0	0	0	17	0	0	0	1	0	0	0	0	0	0	28	0	0	0	0	15	13	1	0	1	1
	ASV1431	3	2	0	0	0	2	1	0	3	2	2	6	2	0	0	1	2	0	0	2	9	6	2	2	34	5	15	5	5	3	0	0	0	1	0	0	0	0	0	0	0	0	0	0	0	0	0	0
	ASV1432	0	0	0	0	0	0	0	0	0	0	0	0	0	0	0	0	0	0	0	0	0	0	0	0	0	0	0	0	0	0	4	3	0	0	0	0	0	0	0	0	0	0	0	0	41	27	0	1
	ASV1433	0	0	0	0	0	0	0	0	0	0	0	0	0	0	0	0	0	0	0	0	0	0	0	1	0	0	0	0	0	0	1	1	1	0	2	2	0	0	13	2	0	4	7	1	9	6	1	1
	ASV1434	0	0	0	1	0	3	2	0	0	7	0	0	0	42	2	1	0	0	1	0	49	6	8	1	0	0	0	0	4	0	0	0	3	1	3	0	2	0	1	0	0	0	0	0	1	0	0	0
	ASV1435	0	0	0	1	1	13	3	1	0	0	0	0	0	11	2	0	0	0	1	0	27	1	23	0	0	0	0	0	11	0	2	0	0	0	0	7	0	2	14	1	4	0	0	0	0	0	0	0
	ASV1436	0	0	0	0	0	0	2	0	0	4	6	0	0	0	5	2	0	1	0	0	2	0	0	0	0	2	0	0	1	3	1	0	12	6	7	1	0	5	1	1	7	7	9	0	6	4	2	2
	ASV1437	0	3	0	0	1	4	5	1	0	4	0	0	2	0	4	7	3	0	0	1	1	2	0	1	2	0	1	2	6	2	0	0	0	2	0	3	0	0	5	0	1	4	5	2	11	7	0	1
	ASV1438	0	0	4	0	0	1	0	2	0	3	0	0	0	0	5	0	1	1	2	1	0	0	1	0	26	32	1	0	0	1	1	0	1	5	0	4	10	0	0	0	1	0	1	2	3	11	0	0
	ASV1439	0	0	0	0	0	0	0	0	0	0	0	0	0	0	0	0	0	0	0	0	0	0	0	0	0	0	0	0	0	0	0	5	0	2	0	0	0	0	0	3	0	7	15	11	1	3	0	3
	ASV1440	0	2	0	0	0	0	0	0	0	0	0	0	0	1	0	0	4	0	2	1	0	0	0	0	6	0	1	0	0	0	1	0	1	9	0	0	3	0	0	12	0	3	2	0	1	8	0	0
	ASV1441	4	4	0	0	0	3	6	0	0	1	0	0	0	0	0	0	0	0	0	1	0	2	1	7	11	0	2	19	1	1	5	2	0	0	0	9	1	0	0	1	0	0	0	9	0	0	0	0
	ASV1442	2	0	0	3	2	0	0	0	73	1	10	0	1	0	0	2	0	3	0	0	5	0	0	12	0	18	1	0	0	0	0	0	1	0	2	0	0	0	0	1	0	0	0	0	0	0	0	0
	ASV1443	0	2	0	2	9	0	0	0	0	5	0	0	8	0	0	0	0	0	0	2	0	0	0	0	0	0	7	103	0	0	0	0	0	0	0	0	0	0	0	0	0	0	0	0	0	0	0	0
	ASV1444	0	0	29	1	0	1	0	4	0	0	2	0	2	1	0	0	1	0	0	0	0	0	0	0	5	3	0	0	1	1	1	0	0	0	0	0	0	1	0	0	25	0	1	20	1	7	1	1
	ASV1445	0	0	0	0	0	0	0	0	0	0	0	0	1	0	0	0	0	0	0	0	3	0	0	18	2	4	0	0	1	108	0	0	0	0	0	0	0	1	0	0	0	0	0	0	0	0	0	0
	ASV1446	0	0	0	1	0	0	0	0	101	3	0	0	0	0	0	1	1	0	0	0	0	0	0	27	0	4	0	0	0	0	0	0	0	0	0	0	0	0	0	0	0	0	0	0	0	0	0	0
	ASV1447	2	3	3	0	0	0	0	0	0	2	0	0	0	2	0	12	0	1	39	17	0	0	0	28	0	3	20	1	0	3	0	0	0	0	0	0	0	0	0	0	0	0	0	0	0	0	0	1
	ASV1448	0	0	0	0	0	5	0	0	0	0	0	0	0	0	0	0	0	0	0	0	1	0	0	0	3	0	6	0	12	2	0	0	0	0	0	0	0	0	0	0	0	0	0	0	0	0	0	8
	ASV1449	1	0	2	0	0	1	2	0	1	7	1	5	22	1	1	1	0	0	4	1	10	4	0	43	6	0	16	0	6	1	0	0	0	1	0	0	1	0	0	0	0	0	0	0	0	0	0	0
	ASV1450	0	0	0	0	0	0	0	0	0	0	0	0	0	0	0	0	0	0	0	0	0	0	0	0	0	0	0	0	0	0	0	0	4	5	0	0	0	0	0	0	0	8	0	0	7	8	0	0
	ASV1451	0	0	0	0	0	1	3	5	0	2	1	0	0	0	0	1	0	0	0	0	0	0	0	1	0	0	114	8	0	0	0	0	0	0	0	0	0	0	0	0	0	0	0	0	0	0	0	0
	ASV1452	0	0	0	0	0	0	0	0	0	0	0	0	0	0	0	0	0	0	1	0	0	0	0	0	0	0	0	0	0	0	1	0	17	1	11	15	0	0	1	0	0	5	10	3	10	2	1	3
	ASV1453	0	0	0	1	0	0	0	0	0	3	0	0	0	0	0	0	0	0	1	0	0	0	0	2	0	1	0	0	0	0	1	1	2	0	3	4	2	0	3	6	0	5	4	0	10	3	1	5
	ASV1454	0	0	0	0	0	0	0	0	0	0	0	0	0	0	0	0	0	0	0	0	0	0	0	0	0	0	0	0	0	0	0	0	0	2	0	0	0	0	0	2	0	0	10	0	30	26	0	0
	ASV1455	5	0	1	0	0	1	3	0	0	0	0	0	0	5	1	0	0	0	0	0	32	19	2	0	0	0	0	0	59	0	0	0	0	0	0	1	1	8	0	0	0	0	0	0	0	0	0	0
	ASV1456	0	1	0	0	1	0	126	0	0	0	0	0	0	1	3	0	0	0	1	3	2	0	0	0	0	0	0	0	0	0	0	0	0	0	0	0	0	0	0	0	0	0	0	0	0	0	0	0
	ASV1457	3	0	0	0	0	0	0	0	0	0	0	0	0	0	0	6	0	0	128	1	0	0	0	0	0	0	0	0	0	0	0	0	0	0	0	0	0	0	0	0	0	0	0	0	0	0	0	0
	ASV1458	0	0	3	0	0	0	0	0	0	0	0	0	0	0	0	0	0	0	0	0	1	0	0	0	0	2	0	0	0	0	0	0	0	1	3	0	0	0	0	0	0	0	0	0	0	0	0	4
	ASV1459	0	0	8	0	0	0	0	0	0	0	3	0	1	0	2	0	0	0	0	0	0	0	1	0	0	1	0	0	0	0	0	0	1	0	2	2	0	5	11	2	1	3	2	2	0	0	2	2
	ASV1460	0	0	0	0	0	0	0	0	0	0	0	0	0	0	1	0	0	0	0	0	0	0	0	0	0	0	0	0	0	0	0	0	1	0	1	0	0	0	0	0	0	0	0	0	10	7	91	0
	ASV1461	1	1	2	0	0	1	4	0	0	3	1	0	0	2	2	1	0	0	1	3	14	8	13	0	66	0	3	2	0	3	0	0	0	0	0	2	1	0	0	0	0	0	0	0	0	0	0	1
	ASV1462	0	0	0	0	0	4	12	0	0	18	5	0	1	0	0	0	0	0	0	0	2	0	0	0	0	0	0	0	3	2	0	0	0	1	0	0	0	0	20	3	5	0	0	0	0	0	0	1
	ASV1463	3	1	0	0	0	0	0	0	0	0	0	0	0	1	2	7	2	0	4	12	0	0	0	0	0	0	96	9	0	0	0	0	0	0	0	0	0	0	0	0	0	0	0	0	0	0	0	0
	ASV1464	0	0	0	0	0	0	0	0	0	0	0	0	0	0	0	0	0	0	0	0	0	0	0	0	0	0	0	0	1	0	1	0	1	1	0	28	3	0	1	4	0	11	3	0	2	4	0	4
	ASV1465	0	0	0	0	0	0	0	0	0	0	1	0	0	0	0	0	0	0	0	0	0	0	0	0	0	0	0	0	0	0	0	0	7	9	0	0	0	1	0	0	0	3	3	1	19	9	1	0
	ASV1466	1	3	0	1	0	0	2	4	1	0	0	0	3	0	1	1	6	0	0	2	0	1	3	0	8	0	0	0	0	3	1	0	0	0	0	1	2	3	3	5	1	3	1	0	0	0	0	1
	ASV1467	0	0	7	1	0	1	11	1	0	0	1	1	1	1	0	1	0	5	0	5	1	0	4	1	8	2	10	0	1	10	4	2	1	1	3	0	1	2	3	0	3	3	2	0	0	0	1	1
	ASV1468	7	19	4	0	0	1	18	0	0	3	0	0	0	0	0	17	13	2	0	2	4	2	0	0	9	15	1	0	10	3	0	0	0	0	1	0	0	0	0	0	0	1	0	0	0	0	0	0
	ASV1469	4	0	1	0	0	0	0	0	0	0	0	0	0	0	0	12	0	3	0	0	0	0	1	0	96	14	0	0	4	2	0	0	0	0	0	0	0	0	0	0	0	0	0	0	0	0	0	0
	ASV1470	0	0	0	0	0	0	0	0	0	0	0	0	0	0	0	0	0	0	0	0	0	0	0	0	0	0	0	0	0	0	4	0	0	0	0	23	3	98	0	0	0	0	0	9	0	0	0	0
	ASV1471	0	0	0	0	0	0	0	0	0	0	0	0	0	0	0	0	0	0	0	0	0	0	0	0	0	0	0	0	0	0	0	0	0	0	0	0	0	0	0	0	122	0	0	0	0	0	0	0
	ASV1472	0	0	15	0	0	0	1	0	9	0	0	0	1	0	0	0	0	0	0	0	0	0	0	1	0	5	1	0	0	0	0	0	0	0	0	0	0	0	1	1	51	0	0	7	0	1	0	0
	ASV1473	0	0	0	0	1	1	1	0	64	1	1	0	5	0	0	1	0	0	6	1	8	0	0	43	0	3	1	0	0	0	0	0	0	0	0	0	0	0	0	0	0	0	0	0	0	0	0	0
	ASV1474	5	42	0	0	1	0	0	0	0	0	0	0	3	0	25	8	2	0	1	6	0	0	0	0	0	0	8	20	0	2	0	3	0	0	0	0	2	0	0	0	0	0	0	0	0	0	0	0
	ASV1475	0	0	0	0	0	0	0	0	1	90	2	0	3	0	0	0	0	0	0	2	0	0	0	5	24	2	2	4	0	0	0	0	0	0	0	0	1	0	0	0	0	0	0	0	0	0	0	0
	ASV1476	0	0	0	0	0	0	0	0	90	14	0	0	0	0	0	1	0	0	1	0	0	0	0	13	0	3	0	0	0	0	0	0	0	1	0	0	0	0	1	2	0	1	1	0	1	1	0	0
	ASV1477	0	0	0	0	0	0	0	0	0	0	0	0	0	0	0	0	0	0	0	0	0	0	0	0	0	0	0	0	0	0	0	0	0	0	0	0	0	0	6	0	1	9	3	4	37	5	6	0
	ASV1478	0	0	0	0	0	34	14	1	0	0	0	0	1	19	0	0	0	0	0	0	57	6	1	1	0	0	0	0	0	0	0	0	0	0	0	0	0	0	0	0	0	0	0	0	0	0	0	1
	ASV1479	0	1	1	0	0	1	2	0	0	3	0	0	5	1	8	3	3	1	0	1	6	0	0	0	0	2	0	0	0	5	1	0	2	8	1	0	0	1	3	1	2	7	4	1	1	20	4	1
	ASV1480	0	1	3	0	0	0	0	0	0	0	1	0	2	0	0	0	0	0	1	0	0	0	0	0	0	0	0	0	0	0	1	0	1	0	0	1	0	1	2	1	0	57	22	10	0	0	0	0
	ASV1481	0	0	14	1	0	0	1	0	0	0	2	0	1	0	1	1	1	4	0	1	0	0	1	0	0	0	3	0	0	0	2	2	0	2	2	1	1	0	0	0	5	20	2	0	1	2	0	3
	ASV1482	0	1	0	29	18	1	2	0	0	2	0	0	0	0	0	6	0	7	16	31	3	0	0	0	1	0	4	0	1	0	0	1	1	0	0	0	0	0	1	3	2	0	0	0	0	0	0	4
	ASV1483	2	2	5	4	24	0	1	1	0	13	0	0	0	0	1	0	4	0	1	11	0	2	0	8	8	0	0	0	2	0	0	5	0	2	0	1	2	0	1	2	1	0	0	0	0	0	0	6
	ASV1484	7	33	0	0	0	0	0	0	0	2	0	0	0	0	10	21	12	1	0	3	0	0	0	0	0	0	0	0	0	0	0	0	0	1	0	0	0	0	0	0	0	27	7	3	0	1	0	0
	ASV1485	1	0	0	1	3	0	1	0	8	31	1	0	0	0	0	7	2	0	0	4	8	4	0	40	0	0	0	0	9	1	0	0	0	1	0	0	0	0	0	0	0	0	1	0	1	2	0	0
	ASV1486	0	0	0	0	0	9	12	11	0	2	0	7	2	9	1	0	0	0	0	2	8	44	0	2	1	0	3	6	5	2	0	0	1	8	0	0	0	0	0	1	0	0	0	0	0	0	0	0
	ASV1487	0	0	0	0	0	0	0	0	0	5	0	0	0	0	0	0	0	0	0	0	0	0	0	0	3	0	0	0	2	0	0	0	0	1	0	1	0	0	3	0	0	0	0	8	16	4	0	0
	ASV1488	12	1	0	0	0	21	20	8	0	0	0	0	5	4	0	1	0	0	0	5	44	3	3	0	0	0	1	0	3	0	0	0	0	0	0	0	0	0	0	0	1	0	0	0	0	0	0	0
	ASV1489	0	0	0	0	0	0	0	0	0	0	0	0	0	0	0	0	0	0	0	0	0	0	0	0	0	0	0	0	0	0	0	0	0	0	0	0	0	0	0	0	0	0	0	0	0	0	0	129
	ASV1490	0	2	0	0	2	0	1	0	0	0	0	0	0	0	0	0	2	0	0	0	0	0	0	0	1	0	0	0	0	0	26	16	0	0	0	0	0	0	0	0	0	0	0	0	0	0	0	50
	ASV1491	1	97	7	0	0	0	0	0	0	0	0	0	0	0	0	24	6	0	0	0	0	0	0	0	0	0	0	0	0	0	0	0	0	0	0	0	0	0	0	0	0	0	0	0	0	0	0	0
	ASV1492	1	0	0	0	0	1	9	0	2	9	7	0	0	0	0	0	0	0	0	1	4	4	0	6	61	1	0	1	3	2	0	0	0	0	0	0	1	0	0	0	1	0	0	5	0	0	1	2
	ASV1493	2	2	1	1	0	1	9	0	0	0	0	3	2	0	1	0	0	0	0	2	2	1	0	1	66	0	4	0	7	3	2	1	0	1	2	1	4	2	0	0	0	0	0	0	1	1	0	1
	ASV1494	1	3	0	0	33	0	0	0	2	8	1	0	0	0	1	1	0	6	0	1	0	0	0	2	0	0	0	0	0	0	0	0	0	0	0	14	3	1	17	1	3	1	0	0	0	0	0	0
	ASV1495	7	5	13	0	1	13	0	2	0	0	0	9	0	1	0	7	2	11	0	1	3	6	0	0	1	0	2	0	12	2	0	0	0	0	0	1	0	2	0	0	0	1	0	0	4	2	1	0
	ASV1496	0	0	0	0	0	0	0	0	0	1	3	0	0	0	1	0	2	0	0	0	0	0	0	0	0	0	0	0	0	0	1	0	8	1	17	0	0	0	1	4	0	0	0	0	0	1	0	1
	ASV1497	0	0	0	0	11	0	2	0	0	0	0	0	0	1	1	0	0	0	4	6	0	0	0	15	11	0	0	0	1	0	0	0	0	22	0	0	0	0	0	0	0	0	0	0	0	0	0	0
	ASV1498	6	0	0	0	0	1	0	0	0	0	0	0	82	0	0	1	0	0	0	12	0	1	0	0	0	0	9	22	0	1	0	0	0	0	0	0	0	0	0	0	0	0	0	0	0	0	0	0
	ASV1499	0	0	19	0	1	0	1	5	0	3	13	0	0	0	0	0	0	0	4	0	0	0	0	0	0	0	0	1	0	0	2	9	0	1	13	0	2	2	2	15	6	0	0	7	0	0	2	4
	ASV1500	0	12	0	0	0	0	1	0	0	0	0	0	0	0	12	37	29	0	0	0	0	1	0	0	1	0	0	0	0	3	0	0	2	6	0	0	0	0	1	6	0	2	4	0	1	4	0	0
	ASV1501	0	1	0	0	0	0	0	0	3	18	0	0	0	0	19	0	3	0	0	0	4	0	0	0	0	0	0	0	0	0	0	11	0	0	0	0	0	0	0	0	0	0	8	0	0	0	0	24
	ASV1502	19	42	0	0	0	0	0	0	0	0	0	0	0	0	0	38	34	0	0	0	0	0	2	0	0	0	0	0	0	0	0	0	0	0	0	0	0	0	0	0	0	0	0	0	0	0	0	0
	ASV1503	0	0	0	10	15	1	6	0	7	12	3	0	0	1	1	12	1	17	4	8	7	0	0	2	1	9	0	0	0	5	0	0	1	0	0	0	0	0	2	2	0	0	0	0	0	0	1	1
	ASV1504	0	0	0	85	2	5	2	0	3	0	1	1	1	0	0	0	0	1	21	4	4	0	0	0	0	0	1	0	0	0	0	0	0	2	0	0	0	0	0	0	0	0	0	0	0	0	0	0
	ASV1505	0	0	0	0	0	11	5	1	2	2	0	0	0	0	0	0	0	0	0	1	38	5	0	60	1	0	0	0	0	0	0	0	1	0	0	1	0	0	0	0	0	0	0	0	0	3	0	0
	ASV1506	8	3	0	0	0	1	0	0	0	6	0	39	7	0	0	0	0	0	0	0	0	1	0	0	36	0	0	0	10	19	0	0	0	1	0	0	0	0	0	0	0	1	0	0	0	0	0	0
	ASV1507	0	0	0	0	0	0	0	0	0	0	0	0	0	0	0	0	0	0	0	0	0	0	0	0	0	0	0	1	0	0	0	0	1	0	0	31	99	3	0	0	0	0	0	0	0	0	0	0
	ASV1508	0	0	0	0	0	3	7	0	0	0	0	1	3	0	1	0	0	3	0	0	1	3	4	0	85	0	0	0	0	1	0	0	0	0	0	0	1	0	0	0	0	0	0	0	1	0	2	0
	ASV1509	1	0	0	0	0	0	0	0	0	0	0	0	0	0	0	1	0	0	0	0	0	0	0	0	0	0	0	0	0	0	0	0	1	1	2	21	1	0	31	0	0	0	0	0	3	0	0	0
	ASV1510	0	0	0	1	13	0	0	0	3	1	0	0	0	0	0	31	1	0	0	1	0	0	0	2	0	3	1	0	0	0	0	0	0	0	0	2	0	2	23	3	4	0	0	0	0	0	1	0
	ASV1511	8	26	0	0	0	0	0	0	0	2	4	0	0	0	7	32	22	0	0	0	0	0	0	0	6	0	2	1	1	1	0	3	0	0	0	0	1	0	0	5	0	0	0	0	0	2	0	0
	ASV1512	0	0	0	0	1	0	1	1	0	0	0	0	1	0	0	0	0	3	0	0	1	0	3	0	0	0	0	0	0	1	0	0	0	2	20	1	0	1	2	11	6	1	2	9	1	1	0	1
	ASV1513	0	0	0	0	0	0	0	0	0	0	0	0	0	0	0	0	0	0	0	0	0	0	0	0	0	0	0	0	0	0	0	0	0	0	0	74	6	4	2	1	1	0	0	0	0	0	0	0
	ASV1514	0	0	1	2	0	1	0	0	0	1	1	0	9	0	0	0	0	0	0	1	0	0	0	2	27	7	0	0	0	0	1	2	0	0	2	4	0	1	0	0	5	7	15	2	1	1	0	0
	ASV1515	0	0	0	0	0	0	0	0	0	1	3	0	1	0	3	0	1	0	0	0	0	0	0	0	0	0	0	0	0	1	2	3	12	1	0	0	0	0	6	0	1	3	9	2	1	0	0	9
	ASV1516	1	0	0	0	0	4	8	0	0	2	0	0	0	0	0	1	0	0	0	0	1	1	0	3	1	0	1	13	1	5	1	0	0	2	0	22	0	39	0	0	0	0	0	1	3	0	0	1
	ASV1517	0	0	0	0	0	0	3	0	0	0	0	0	0	0	2	11	5	0	0	1	0	2	1	0	22	0	4	0	1	11	4	1	5	5	1	0	2	0	1	5	0	1	0	0	9	5	1	0
	ASV1518	0	0	0	1	0	0	0	0	0	0	18	0	0	0	0	0	0	59	0	2	7	0	0	0	1	0	0	0	1	0	1	22	0	0	0	0	0	0	0	0	1	0	0	10	1	0	0	5
	ASV1519	0	0	6	0	1	0	2	9	0	0	0	0	3	0	0	0	0	0	0	1	0	0	4	0	0	4	0	0	0	1	2	4	0	1	0	0	0	1	0	0	4	0	8	18	0	0	1	5
	ASV1520	0	0	0	0	0	0	0	0	0	0	0	0	0	0	4	0	1	0	0	0	0	0	0	0	3	0	0	0	0	2	0	1	3	9	3	0	6	0	2	6	0	0	1	0	4	6	0	0
	ASV1521	0	0	0	0	0	1	0	0	1	14	0	0	2	0	0	0	0	0	24	0	1	0	0	68	0	0	11	0	12	0	0	0	0	0	0	0	0	0	0	0	0	0	0	0	0	0	0	0
	ASV1523	0	0	0	0	0	0	0	0	0	4	0	0	0	0	0	1	0	0	0	0	0	0	0	0	0	0	2	0	2	0	0	3	15	2	1	0	0	1	1	0	3	1	0	1	18	5	0	7
	ASV1524	0	0	0	0	1	5	1	0	0	0	1	15	9	0	1	0	0	2	0	0	8	0	1	2	1	0	1	0	0	0	4	1	0	0	0	2	0	3	1	0	1	0	1	39	1	0	0	3
	ASV1525	0	1	0	42	20	1	0	0	0	0	0	0	32	0	0	0	0	0	4	6	0	1	0	0	0	0	15	9	1	0	0	0	0	0	0	0	0	0	0	0	0	0	0	0	0	0	0	0
	ASV1526	3	4	1	0	0	1	0	3	2	15	7	0	0	2	0	13	2	31	4	0	1	0	1	18	3	1	1	2	5	0	0	1	0	0	3	1	2	0	0	0	0	0	1	0	1	0	0	0
	ASV1527	0	0	0	0	0	0	0	0	0	0	0	0	0	0	0	0	1	0	0	0	0	0	0	0	3	0	0	1	0	0	0	2	1	4	1	0	7	0	0	2	0	6	19	0	2	4	0	0
	ASV1528	1	0	0	2	0	0	0	1	75	0	9	0	0	0	0	2	0	0	2	0	0	0	0	19	0	22	0	0	0	0	0	0	0	0	0	0	0	0	0	0	0	0	0	0	0	0	0	0
	ASV1529	38	10	0	0	0	0	1	0	0	3	0	0	0	2	5	17	5	0	0	0	1	1	0	0	1	0	6	1	6	12	0	0	0	0	0	0	2	0	2	0	0	0	0	1	0	0	0	0
	ASV1530	13	89	0	0	0	0	0	0	0	0	0	0	0	0	0	0	0	0	0	0	0	0	0	0	0	0	0	0	1	0	0	0	4	4	0	0	4	0	1	0	0	0	0	0	9	4	0	0
	ASV1531	0	1	0	0	0	1	2	0	0	5	0	0	0	0	3	0	8	0	0	0	0	1	0	0	6	0	0	1	0	0	0	2	1	8	0	6	14	0	4	2	0	1	0	0	2	5	0	4
	ASV1532	0	0	0	0	0	2	0	1	0	1	0	0	0	0	0	0	3	0	0	1	0	1	0	0	2	0	0	5	0	1	0	2	0	7	0	1	3	0	0	5	0	4	15	0	3	7	0	0
	ASV1533	0	1	0	0	0	0	1	0	0	0	0	0	0	0	3	0	0	0	0	1	0	0	0	0	2	0	0	0	0	0	0	7	0	9	0	13	31	0	0	6	0	0	1	0	0	1	1	9
	ASV1534	0	1	0	1	0	0	1	0	0	2	13	0	0	0	1	5	2	0	0	1	4	0	0	0	1	0	0	1	0	0	0	0	1	0	0	15	2	0	3	0	1	0	0	0	0	0	0	0
	ASV1535	0	0	0	1	0	0	0	0	0	0	0	0	0	0	0	0	0	0	0	0	1	0	0	0	0	0	0	0	0	1	0	1	0	0	0	0	0	1	2	1	2	10	2	8	2	3	1	1
	ASV1536	0	0	0	1	4	0	0	0	0	10	0	0	0	0	0	4	0	0	0	0	0	0	0	0	0	0	0	0	0	0	0	0	2	2	1	6	1	0	5	1	0	1	3	3	3	5	0	5
	ASV1537	0	0	0	0	0	0	0	0	1	0	0	0	0	0	0	0	0	0	2	0	0	0	0	0	0	0	1	0	0	0	8	0	5	0	7	0	0	1	0	0	0	0	0	26	3	0	4	0
	ASV1538	0	0	0	0	0	0	1	0	0	2	0	0	0	0	0	0	1	0	0	0	0	0	0	0	0	0	0	0	0	0	1	0	8	0	1	0	0	0	3	5	0	1	4	0	23	7	0	3
	ASV1539	3	0	1	0	0	67	26	0	0	0	0	0	1	10	4	0	0	0	1	5	3	2	3	0	0	0	0	0	1	0	0	0	0	0	0	0	0	0	2	0	0	0	0	0	0	0	0	0
	ASV1540	0	0	0	2	2	4	1	0	0	0	0	0	2	6	3	1	0	0	2	4	11	0	6	0	0	0	0	0	3	0	0	0	0	1	0	2	0	6	4	2	26	0	0	0	0	0	0	0
	ASV1541	8	1	8	0	0	5	3	0	0	0	0	2	1	16	1	2	0	0	0	0	15	14	6	0	0	0	1	0	36	0	0	1	0	0	0	0	0	13	0	0	1	0	0	0	0	0	0	0
	ASV1542	0	0	1	0	0	12	12	0	1	3	0	0	0	2	13	1	0	0	0	0	28	12	17	0	0	1	1	0	0	0	0	0	7	4	4	0	0	0	1	0	0	0	0	0	2	0	0	1
	ASV1543	0	0	1	0	0	0	0	0	0	0	0	0	0	0	1	0	0	0	1	1	0	0	1	0	0	8	0	0	0	0	0	0	0	0	0	0	0	1	0	0	3	0	0	0	0	0	1	0
	ASV1544	11	1	4	0	0	0	0	0	0	0	0	6	0	0	0	0	0	0	0	0	4	16	0	0	1	0	4	2	74	1	0	0	0	1	0	1	3	4	0	0	0	0	0	0	0	0	0	0
	ASV1545	0	1	0	1	1	0	4	0	0	4	0	2	39	2	3	6	7	0	0	0	6	0	0	0	0	0	11	0	9	8	0	0	3	1	12	0	1	1	0	0	0	0	0	1	1	1	0	0
	ASV1546	1	5	4	0	4	0	2	0	0	4	0	0	4	0	1	27	8	1	0	0	1	0	2	0	2	1	1	0	0	2	0	3	1	1	0	0	0	2	3	4	2	1	1	2	1	6	2	7
	ASV1547	0	0	0	0	0	0	0	0	0	0	0	0	0	0	0	0	0	0	128	1	3	0	0	0	0	0	1	0	0	0	0	0	0	0	0	0	0	0	0	0	0	0	0	0	0	0	0	0
	ASV1548	0	0	0	0	0	0	0	0	0	6	1	0	1	0	0	0	0	0	0	0	21	3	0	38	0	5	0	0	58	0	0	0	0	0	0	0	0	0	0	0	0	0	0	0	0	0	0	0
	ASV1549	0	0	0	0	0	0	0	0	0	0	0	0	0	0	0	0	0	0	0	0	0	0	0	0	0	0	0	0	0	0	0	0	5	1	70	0	0	0	0	0	0	0	0	0	0	0	0	0
	ASV1550	1	0	0	0	0	3	0	0	2	2	0	0	1	0	0	0	0	0	9	0	22	1	0	88	0	0	3	0	1	0	0	0	0	0	0	0	0	0	0	0	0	0	0	0	0	0	0	0
	ASV1551	3	0	0	0	0	1	1	0	0	12	0	0	4	1	1	11	6	0	8	9	0	1	0	50	2	0	6	2	7	1	0	2	0	0	0	0	1	0	0	0	0	1	0	0	0	0	0	0
	ASV1552	2	15	0	0	0	0	1	0	0	1	0	0	0	0	12	24	30	0	0	0	0	3	0	0	9	0	0	2	5	5	0	0	0	3	0	0	0	0	2	9	0	0	0	0	0	0	0	0
	ASV1553	4	6	0	15	40	1	1	0	0	2	1	0	0	0	0	3	1	3	5	13	3	1	5	4	15	4	0	2	1	0	0	0	0	0	0	0	0	0	0	0	0	0	3	0	0	0	0	0
	ASV1554	0	0	0	18	29	0	0	0	3	2	1	0	0	0	0	14	0	0	3	0	0	0	0	1	0	0	0	0	2	0	0	0	0	0	0	5	1	0	2	0	1	0	0	0	0	0	0	1
	ASV1555	0	0	0	0	0	0	0	0	2	3	0	0	0	0	0	0	0	0	0	0	0	0	0	0	0	0	0	0	0	1	3	0	0	0	0	86	0	1	7	2	0	0	0	0	0	0	0	0
	ASV1556	0	0	0	2	1	0	0	0	0	7	0	0	0	0	0	1	0	0	0	0	0	0	0	2	0	0	1	0	1	0	0	2	9	0	10	3	0	0	16	4	0	2	1	0	7	4	0	1
	ASV1557	0	0	0	0	0	0	0	0	0	1	0	0	0	1	1	0	0	0	0	0	0	0	0	0	0	0	0	0	0	0	0	0	11	1	2	0	0	0	0	0	0	0	0	0	0	0	0	0
	ASV1558	0	0	0	1	10	0	0	0	0	0	0	0	0	0	0	0	0	0	0	1	0	0	0	0	0	0	0	0	0	0	0	0	7	5	0	0	0	0	4	7	1	5	5	0	42	8	0	1
	ASV1559	1	0	0	0	0	0	5	0	0	0	0	0	0	0	1	7	0	0	1	2	3	9	1	0	0	0	4	17	0	1	0	0	1	0	0	1	0	0	3	2	0	0	0	0	3	7	1	2
	ASV1560	0	1	0	0	0	0	0	0	0	0	2	0	0	0	0	0	0	0	0	0	0	0	0	0	0	0	2	0	0	0	0	43	0	1	0	0	0	0	0	0	0	0	1	0	0	0	0	12
	ASV1561	0	2	0	3	3	0	0	0	0	4	1	0	0	1	13	12	2	0	0	2	0	0	0	0	0	0	0	0	0	1	1	1	0	0	1	0	1	2	3	7	2	0	0	0	0	9	16	8
	ASV1562	0	0	2	7	0	0	11	19	0	0	0	0	18	0	0	0	0	2	4	1	1	0	2	0	0	0	2	1	3	1	0	0	0	1	1	0	0	2	0	0	0	0	1	28	0	0	0	0
	ASV1563	0	0	0	0	0	0	1	0	0	0	0	0	0	0	0	1	0	1	0	1	0	0	0	2	0	0	1	1	0	0	2	2	8	1	3	8	2	0	3	0	0	1	2	1	2	0	0	2
	ASV1564	6	0	15	0	0	0	0	0	0	0	0	0	0	1	0	0	0	0	3	0	12	3	4	0	13	0	13	2	17	19	0	0	0	1	1	2	0	5	0	0	0	0	0	0	0	0	0	0
	ASV1565	0	1	1	0	0	0	0	0	0	0	5	0	0	8	1	0	0	0	106	0	2	0	0	1	0	0	1	0	0	1	0	0	0	1	0	1	2	0	0	0	0	0	0	0	0	0	0	0
	ASV1566	0	0	0	0	0	16	9	1	10	7	1	0	0	0	1	0	0	0	2	3	4	2	0	42	4	0	0	1	2	3	0	0	0	4	0	12	1	0	2	1	0	0	0	0	0	0	0	0
	ASV1567	2	0	0	0	0	1	3	0	0	0	0	76	4	0	0	0	0	0	0	0	6	6	0	0	4	0	1	0	1	2	0	0	0	2	0	0	0	0	0	0	0	0	0	0	1	2	0	0
	ASV1568	0	0	0	0	0	0	1	0	0	0	0	0	0	1	0	0	0	0	0	0	4	1	0	0	0	0	0	0	15	2	0	0	0	0	0	1	0	103	0	0	1	0	0	0	0	0	0	0
	ASV1569	0	0	0	0	0	22	13	2	0	0	0	0	0	12	1	0	0	0	0	1	69	8	0	0	0	0	0	0	0	0	0	0	0	0	0	0	0	2	0	0	0	0	0	0	0	0	0	0
	ASV1570	0	0	0	0	0	38	19	17	0	0	0	0	0	6	1	1	0	0	0	0	38	8	2	0	0	0	0	0	1	0	0	0	0	0	0	0	0	0	0	0	0	0	0	0	0	0	0	0
	ASV1571	0	1	0	0	0	1	0	0	0	0	0	0	0	0	0	0	0	0	0	0	55	49	10	0	0	0	0	1	0	0	13	0	0	0	0	0	0	1	1	0	0	0	0	0	0	0	0	0
	ASV1572	1	0	2	0	0	10	15	5	0	0	0	0	5	19	4	0	0	0	0	1	8	2	11	0	0	0	0	0	34	2	0	0	0	0	0	0	0	1	2	0	6	1	0	0	0	0	0	1
	ASV1573	0	0	0	0	0	0	0	2	0	1	1	0	2	0	0	2	0	0	0	0	0	0	0	0	0	0	0	0	0	0	0	0	0	0	2	0	0	13	2	0	3	1	1	14	0	1	57	0
	ASV1574	2	5	0	0	0	3	1	0	0	1	1	0	0	0	0	0	2	1	0	0	0	0	0	14	34	0	0	1	15	25	0	0	0	0	0	8	4	0	1	0	1	0	0	0	0	0	0	0
	ASV1575	2	2	0	0	0	0	0	0	0	0	0	0	0	0	0	0	0	0	0	0	3	1	2	0	90	8	13	3	0	0	0	0	0	0	5	0	0	0	0	0	0	0	0	0	0	0	0	0
	ASV1576	0	0	0	0	0	0	0	0	0	0	2	0	0	0	0	0	0	0	0	0	0	0	0	0	0	0	0	0	0	0	10	0	0	0	5	0	0	0	1	0	1	10	8	29	0	0	0	0
	ASV1577	0	0	0	0	0	0	0	0	0	0	0	0	3	0	0	0	0	0	4	2	0	0	0	0	0	0	121	1	0	0	0	0	0	0	0	0	0	0	0	0	0	0	0	0	0	0	0	0
	ASV1578	0	0	0	56	45	0	3	0	0	2	0	0	0	0	0	2	0	1	4	11	2	0	0	0	2	0	0	0	0	0	0	0	0	0	0	0	1	0	0	0	0	0	0	0	0	0	0	0
	ASV1579	0	1	0	1	1	0	0	0	0	2	3	0	6	0	2	1	1	0	0	1	1	0	0	0	1	0	0	1	0	0	1	0	0	5	0	5	1	0	0	1	1	18	48	7	1	3	0	1
	ASV1580	9	0	0	0	0	0	0	0	0	0	0	0	0	0	0	46	1	34	7	29	0	0	0	0	0	0	0	0	0	0	0	0	0	0	0	0	0	0	0	0	0	0	0	0	4	0	0	0
	ASV1581	0	0	0	0	0	0	0	0	0	0	0	0	0	0	0	0	0	0	0	0	0	0	0	0	0	0	0	0	0	0	6	0	7	1	3	58	1	3	4	2	1	2	0	1	0	0	0	3
	ASV1582	0	0	0	16	64	4	3	0	3	10	1	0	0	0	0	0	0	0	1	8	0	0	1	0	0	0	1	0	0	0	0	0	0	0	0	1	0	0	8	0	0	0	0	0	0	0	0	0
	ASV1583	3	1	11	0	0	0	1	3	0	1	0	13	4	0	0	8	2	0	0	0	2	6	0	0	16	7	2	1	5	2	0	0	0	1	0	6	35	0	0	0	0	0	0	0	0	0	1	0
	ASV1584	0	1	0	0	0	0	1	0	0	7	12	0	1	0	2	0	9	0	1	1	0	0	0	0	3	0	0	0	0	0	0	7	1	2	0	0	0	3	3	2	0	4	11	0	0	4	0	10
	ASV1585	4	25	0	0	0	0	0	0	0	0	0	0	0	0	2	0	8	0	1	0	0	0	0	0	1	0	0	0	0	1	0	3	0	16	1	0	3	0	0	1	1	1	4	0	1	9	0	4
	ASV1586	1	2	0	0	0	1	4	0	0	1	0	0	0	0	2	18	3	0	1	0	1	1	0	1	1	0	6	3	0	1	0	0	1	0	0	3	1	1	7	3	0	0	0	0	4	4	6	6
	ASV1587	0	4	0	0	0	0	0	0	0	1	0	0	0	0	4	5	4	1	0	0	0	0	0	0	27	1	0	1	0	0	3	1	0	4	0	0	1	0	0	1	0	0	1	0	3	26	0	0
	ASV1588	0	0	0	0	0	0	0	0	0	0	0	0	3	0	0	0	2	0	1	0	0	0	0	0	0	0	72	51	0	0	0	0	0	0	0	0	0	0	0	0	0	1	0	0	0	0	0	0
	ASV1589	0	0	0	6	0	3	0	0	0	7	4	0	16	0	0	0	0	6	3	1	1	1	2	4	13	5	1	0	0	5	0	0	0	0	0	16	3	18	0	1	0	6	0	0	0	0	0	0
	ASV1590	2	30	0	0	0	0	0	0	2	1	2	0	0	0	21	36	29	1	0	0	0	0	0	0	1	0	0	0	0	1	0	0	0	1	0	0	0	0	0	0	0	2	0	0	0	0	0	0
	ASV1591	0	0	0	8	3	0	0	0	0	1	0	0	0	0	0	1	0	0	0	0	0	0	0	0	0	1	0	0	1	0	2	1	6	2	3	2	0	0	7	0	0	11	7	34	5	5	5	0
	ASV1592	0	0	0	0	0	0	0	0	1	0	0	0	0	0	0	12	0	0	2	0	0	0	0	0	0	0	0	0	0	0	0	0	10	0	1	0	0	0	1	0	0	15	8	2	11	3	1	0
	ASV1593	0	0	0	0	0	0	0	0	0	0	0	0	0	0	0	1	0	0	0	0	0	0	0	0	1	0	0	0	0	0	0	0	11	15	0	0	2	0	2	3	0	7	11	0	3	6	0	1
	ASV1594	0	0	4	3	0	0	1	0	0	1	1	0	0	0	0	0	0	0	0	0	1	0	0	0	0	0	0	0	0	0	0	0	0	0	4	0	0	0	0	0	0	1	0	113	0	0	1	0
	ASV1595	0	0	0	0	0	0	0	0	0	0	0	0	1	0	2	0	0	3	0	0	0	0	0	0	0	0	0	0	0	0	0	0	0	0	1	0	0	9	0	0	0	0	0	2	0	5	67	1
	ASV1596	0	2	0	0	0	1	9	0	3	13	2	0	0	0	0	0	0	0	0	1	3	6	0	1	59	1	1	3	2	2	0	0	0	0	0	1	0	0	0	0	0	0	0	11	0	0	0	0
	ASV1597	1	0	0	0	0	0	0	0	0	0	0	0	0	0	0	0	0	0	0	0	3	0	0	111	2	0	12	1	0	0	0	0	0	0	0	0	0	0	0	0	0	0	0	0	0	0	0	0
	ASV1598	0	0	11	0	0	0	0	0	0	0	0	0	22	4	2	0	0	5	0	0	0	1	3	0	43	8	29	0	0	0	0	0	0	0	0	0	0	0	0	0	0	0	0	0	0	0	1	0
	ASV1599	0	1	1	0	0	0	0	0	0	1	3	0	2	0	0	1	0	1	0	0	1	1	0	2	2	0	1	0	0	0	0	0	2	1	0	18	16	0	0	0	0	7	10	2	0	0	0	0
	ASV1600	0	3	0	0	0	1	0	0	0	55	4	0	0	0	0	4	1	0	0	0	0	1	0	14	40	0	5	1	0	0	0	0	0	0	0	0	1	0	0	0	0	0	0	0	0	0	0	0
	ASV1601	0	0	0	0	0	1	0	0	0	1	0	0	0	0	2	0	0	0	0	0	0	0	0	0	0	0	0	0	0	0	52	0	0	0	1	4	1	67	0	0	0	0	0	0	0	0	0	0
	ASV1602	0	2	12	0	0	0	0	0	0	0	0	0	1	8	0	1	1	1	0	0	0	0	1	1	0	0	0	0	14	7	1	0	1	0	12	1	0	1	0	0	0	0	0	0	3	3	1	0
	ASV1603	0	2	0	0	0	2	1	0	0	1	3	0	3	1	0	2	0	1	0	0	1	0	0	1	35	0	0	0	0	0	0	5	0	5	0	0	0	2	4	0	4	10	3	7	0	0	0	0
	ASV1604	0	4	0	0	0	0	0	0	2	50	9	0	0	0	2	5	4	1	5	0	2	1	0	4	4	0	2	3	1	4	0	2	1	0	0	2	5	1	0	0	0	0	0	0	0	0	0	3
	ASV1605	0	0	0	0	0	0	0	2	0	0	3	0	0	0	1	0	2	0	3	1	0	0	0	0	1	0	0	0	1	1	2	9	2	5	0	2	0	0	1	5	0	10	13	8	2	1	0	5
	ASV1606	0	0	0	0	1	0	2	0	1	1	0	0	5	1	0	0	1	0	0	3	5	2	19	0	0	0	0	0	0	4	0	0	0	0	0	0	0	0	0	0	0	39	32	9	0	0	0	0
	ASV1607	0	1	0	5	0	0	0	0	0	0	0	0	0	0	0	0	1	0	3	0	0	0	0	0	0	0	0	0	0	0	0	0	0	17	0	0	0	0	0	1	0	0	0	2	0	7	0	0
	ASV1608	5	1	5	0	0	0	0	0	0	0	0	5	1	1	0	1	0	4	0	0	5	5	0	0	2	0	6	2	1	1	0	1	2	2	0	7	36	0	0	0	0	0	0	0	4	0	0	0
	ASV1609	0	1	0	0	0	0	0	0	0	0	0	0	0	0	0	0	5	0	0	0	0	0	0	0	0	0	0	0	0	2	4	1	3	1	0	0	8	1	0	1	0	11	19	1	1	9	0	0
	ASV1610	0	0	0	2	10	0	0	0	0	0	1	0	1	0	2	9	2	1	4	10	0	2	0	0	0	0	1	0	0	1	0	2	1	3	0	2	0	1	1	0	0	18	22	3	0	1	0	0
	ASV1611	0	3	1	0	0	0	1	8	0	2	2	0	0	0	1	0	2	0	0	0	0	0	0	0	4	0	0	0	0	4	0	0	1	11	0	0	5	0	0	8	0	4	3	0	2	3	0	8
	ASV1612	4	0	10	0	0	12	7	34	0	0	0	0	0	12	0	3	0	0	0	1	9	0	7	0	0	0	0	0	5	0	0	0	0	0	0	3	0	0	1	0	5	0	2	0	0	0	0	0
	ASV1614	0	0	0	0	0	1	0	0	0	0	0	0	0	0	1	0	0	0	0	3	1	0	0	0	12	0	0	0	0	0	0	0	0	1	0	0	0	0	0	1	1	0	0	1	41	13	2	0
	ASV1615	16	31	1	0	0	0	0	0	0	1	1	0	0	0	1	28	17	0	0	0	0	0	0	0	0	0	0	0	0	0	0	0	0	3	0	1	1	0	0	5	1	0	0	0	0	0	0	0
	ASV1616	0	0	0	0	1	1	0	0	0	3	0	0	0	1	6	3	2	1	0	0	0	0	0	0	0	0	0	0	0	1	0	0	1	0	1	0	0	1	0	0	2	1	1	3	4	8	55	0
	ASV1617	7	67	4	0	0	0	0	0	0	0	0	0	0	0	0	0	4	2	0	0	0	0	0	0	0	0	0	0	0	0	0	19	0	6	0	0	8	0	0	4	0	0	0	0	0	0	0	1
	ASV1618	0	0	0	0	0	0	0	0	0	0	0	0	0	0	0	2	0	0	0	0	0	0	0	0	0	0	0	0	0	0	0	0	31	1	2	3	0	0	4	1	0	0	0	0	41	4	4	2
	ASV1619	0	0	0	0	3	0	0	0	1	4	0	0	0	0	0	3	0	0	2	0	0	0	0	0	0	0	0	0	0	0	0	0	1	0	9	0	0	1	2	2	0	0	0	2	2	1	66	3
	ASV1620	0	0	0	0	0	0	0	0	0	0	0	0	11	1	0	0	0	60	10	2	0	0	0	6	0	0	15	3	0	0	0	1	1	0	0	0	0	0	0	0	0	0	0	0	0	0	0	0
	ASV1621	3	2	0	0	0	5	5	0	0	7	0	0	0	2	1	1	0	0	0	0	1	32	0	1	7	0	1	2	19	29	0	0	0	5	0	1	0	0	1	0	0	0	0	0	0	0	0	0
	ASV1622	24	1	3	0	0	0	0	0	0	0	0	0	11	2	0	0	0	1	21	24	13	10	2	0	0	0	15	2	0	0	0	0	0	0	0	0	0	0	0	0	0	0	0	0	0	0	0	0
	ASV1623	0	0	0	0	0	1	0	0	0	0	0	0	0	1	0	0	0	0	0	0	1	0	0	0	2	0	2	2	0	0	0	0	0	0	0	0	2	0	0	0	0	0	0	0	0	0	0	0
	ASV1624	0	0	0	5	4	0	0	44	4	3	1	0	1	0	0	0	0	0	0	0	0	0	3	0	0	7	0	0	0	0	0	0	0	0	0	1	0	0	0	0	2	0	2	3	0	0	0	0
	ASV1625	0	0	0	2	3	0	0	0	0	0	0	0	0	0	0	0	0	0	0	0	0	0	0	1	0	0	0	0	0	1	42	3	0	0	0	0	0	0	0	0	0	0	0	0	0	0	0	62
	ASV1626	1	0	2	0	0	2	4	1	0	0	0	0	3	0	10	1	1	0	5	0	0	1	0	0	1	0	5	0	7	0	3	0	7	2	1	1	0	14	0	0	0	0	0	2	1	0	0	0
	ASV1627	0	1	0	6	2	0	5	3	0	0	1	0	2	0	1	0	0	0	0	0	1	0	9	0	1	0	0	0	0	2	1	0	0	2	2	1	0	4	0	0	6	0	0	0	1	3	1	2
	ASV1628	0	0	0	0	0	0	0	0	0	1	2	0	0	0	0	0	0	0	0	0	0	0	0	0	0	0	0	0	2	0	0	4	0	3	1	0	6	0	0	13	0	3	5	0	4	12	0	1
	ASV1629	0	0	0	0	0	0	0	0	0	0	0	0	0	0	0	0	0	0	0	0	0	0	0	0	0	0	0	0	0	0	0	0	0	0	0	25	75	1	0	0	0	0	0	0	0	0	1	0
	ASV1630	2	2	8	0	0	2	1	0	0	2	0	0	1	1	1	5	1	2	17	9	2	7	1	45	2	0	6	2	7	3	0	0	0	0	0	0	0	0	0	0	0	0	0	0	0	0	0	0
	ASV1631	0	0	0	0	0	30	83	5	0	0	0	0	0	0	0	0	0	0	0	8	3	0	0	0	0	0	0	0	0	0	0	0	0	0	0	0	0	0	0	0	0	0	0	0	0	0	0	0
	ASV1632	1	1	0	2	8	0	7	1	1	16	4	0	0	0	3	11	0	0	0	1	0	1	1	7	9	0	0	3	4	1	0	0	0	12	0	0	1	1	2	3	2	1	0	0	0	0	0	0
	ASV1633	0	0	1	0	0	0	0	0	0	0	3	0	2	0	5	0	2	0	0	0	4	0	0	0	3	1	0	0	2	0	2	0	2	0	0	5	0	1	8	1	3	3	5	11	8	7	2	6
	ASV1634	0	0	0	0	0	0	0	0	0	0	3	0	0	0	0	0	0	0	1	0	0	0	0	0	0	0	0	0	0	0	0	0	5	0	11	0	0	0	0	0	0	2	0	0	0	0	0	0
	ASV1635	0	0	0	0	0	0	0	0	0	0	0	0	0	0	0	0	0	0	0	0	0	0	0	0	0	0	0	0	0	0	0	0	0	0	3	0	0	0	0	0	0	9	7	42	8	30	2	0
	ASV1636	0	0	0	0	0	0	0	0	0	0	0	0	0	0	0	0	0	0	0	0	0	0	0	0	0	0	0	0	4	0	21	1	62	5	29	0	0	0	5	0	0	0	0	1	0	0	0	0
	ASV1637	0	0	0	0	0	11	13	1	0	0	0	0	1	29	1	0	0	0	1	1	47	13	3	0	0	0	0	0	3	0	0	0	0	0	0	0	0	0	2	0	1	0	0	0	0	0	0	0
	ASV1638	0	0	1	0	0	0	0	0	0	0	0	0	0	0	0	0	0	0	0	0	0	0	0	0	0	0	0	0	0	0	118	10	0	0	0	0	0	0	0	0	0	0	0	0	0	0	0	0
	ASV1639	0	0	0	0	0	0	0	0	0	0	0	0	0	1	1	0	0	0	0	0	0	0	0	0	0	0	0	0	0	0	0	0	0	0	0	0	0	5	0	0	0	0	0	2	0	0	82	1
	ASV1640	1	10	0	0	3	0	0	0	0	1	0	0	1	1	13	0	4	0	0	16	1	2	0	0	0	0	17	27	0	3	0	5	0	0	0	1	11	0	0	0	0	0	0	0	0	0	0	0
	ASV1641	0	0	4	0	0	0	0	36	1	0	8	0	0	0	0	0	0	0	0	0	0	0	2	0	0	20	0	0	0	1	0	0	0	2	1	0	0	0	0	0	4	0	1	15	0	1	0	0
	ASV1642	0	0	0	0	0	8	12	0	0	0	0	7	15	2	0	0	0	2	0	1	3	31	0	0	0	0	0	0	0	0	0	0	0	1	0	4	0	40	0	0	0	0	0	0	0	0	0	2
	ASV1643	0	0	0	0	0	0	4	0	0	0	0	0	2	0	3	0	1	3	0	1	1	0	0	0	0	0	1	0	2	1	0	2	1	3	0	0	0	3	3	3	7	1	1	1	0	6	22	4
	ASV1644	0	3	0	0	0	1	3	0	0	0	0	0	0	0	1	2	1	0	0	1	0	1	0	0	1	0	0	1	0	0	0	6	0	12	0	0	0	0	0	4	0	1	7	0	1	11	0	3
	ASV1645	0	0	0	0	0	0	0	1	0	0	0	0	0	0	0	0	0	0	0	0	0	0	0	0	0	0	0	0	0	0	0	7	4	3	0	0	0	0	3	6	1	20	49	3	1	6	0	3
	ASV1646	0	0	0	0	0	0	0	0	0	0	0	0	0	0	0	0	0	0	0	0	0	0	0	0	122	3	0	0	0	0	0	0	0	0	0	3	0	0	0	0	0	0	0	0	0	0	0	0
	ASV1647	1	2	0	0	11	0	0	2	1	5	1	0	0	0	1	3	2	0	0	4	1	1	0	1	0	0	1	2	2	3	2	5	0	3	0	3	6	0	2	1	0	0	1	0	0	0	0	21
	ASV1648	0	0	0	0	0	0	0	0	0	0	0	0	0	0	1	0	0	0	0	0	0	0	0	0	0	0	1	0	0	0	0	0	2	0	0	0	1	0	3	5	1	5	12	0	14	12	0	1
	ASV1649	11	0	0	0	3	12	29	0	0	0	0	0	1	1	9	0	0	0	0	0	39	0	1	0	0	0	0	0	13	0	0	0	0	0	0	0	0	0	3	0	1	0	0	0	0	0	0	2
	ASV1650	0	0	0	0	0	0	0	0	0	0	0	0	0	0	0	0	8	0	0	0	0	0	0	0	0	0	0	0	0	0	0	0	0	33	0	0	2	0	1	10	0	0	1	0	0	3	0	0
	ASV1651	49	0	57	0	0	0	0	0	0	0	0	1	0	0	0	0	0	0	0	0	1	0	0	0	0	0	2	0	11	1	0	0	0	0	1	0	0	0	0	0	0	0	0	0	0	0	0	0
	ASV1652	0	0	0	0	0	1	7	0	0	0	0	0	30	0	1	0	0	0	0	1	0	0	0	0	5	0	2	1	1	0	0	0	0	0	0	0	0	0	1	1	0	2	2	8	0	2	5	2
	ASV1653	0	4	0	0	0	0	0	0	0	0	0	0	0	1	1	1	0	0	0	0	0	1	0	1	3	0	0	1	0	1	0	0	0	0	0	7	2	9	38	4	1	0	0	0	0	0	0	20
	ASV1654	0	0	0	0	0	0	0	0	0	0	0	0	0	0	0	0	0	0	0	0	0	0	0	110	12	2	1	2	0	0	0	0	0	0	0	0	0	0	0	0	0	0	0	0	0	0	0	0
	ASV1655	1	0	14	0	0	0	0	0	0	2	0	53	4	0	0	0	0	1	0	0	3	2	0	0	8	0	0	0	17	10	0	0	0	2	0	0	0	0	0	0	1	0	0	0	0	0	0	0
	ASV1656	0	0	0	1	0	0	0	0	0	0	0	0	0	1	0	0	0	0	4	1	0	0	0	0	0	0	1	0	1	1	0	0	1	1	6	1	0	0	7	0	0	0	0	0	0	1	0	0
	ASV1657	0	0	7	0	0	1	0	0	0	0	0	0	0	0	0	0	0	0	0	0	46	1	4	0	0	0	0	0	0	0	0	0	0	0	0	0	0	5	0	0	0	0	1	49	0	0	0	0
	ASV1658	0	0	8	0	0	0	0	0	1	2	54	0	0	0	0	0	0	0	1	0	1	0	2	0	0	0	0	0	0	0	3	1	1	0	2	5	0	2	3	0	3	1	0	3	1	1	0	0
	ASV1659	11	1	0	0	0	0	0	0	0	0	0	0	0	0	0	38	0	28	13	33	0	0	0	0	0	0	0	0	0	0	0	0	0	0	0	0	0	0	0	0	0	0	0	3	0	0	0	0
	ASV1660	0	0	0	0	0	0	0	0	0	0	0	0	0	0	0	0	0	0	1	0	9	1	0	115	0	0	1	0	0	0	0	0	0	0	0	0	0	0	0	0	0	0	0	0	0	0	0	0
	ASV1661	0	0	0	0	0	11	8	0	6	2	1	2	7	1	0	0	0	0	1	2	12	0	0	64	0	0	6	1	3	0	0	0	0	0	0	0	0	0	0	0	0	0	0	0	0	0	0	0
	ASV1662	0	0	3	0	0	0	0	0	0	4	0	0	1	0	3	0	0	0	0	0	0	0	0	0	0	0	0	0	0	5	1	3	0	2	0	2	3	0	0	5	2	22	7	20	5	10	2	4
	ASV1663	0	0	0	64	22	0	0	0	1	0	0	0	0	0	0	1	1	0	10	6	1	0	0	5	0	0	0	0	0	0	0	0	2	1	0	1	2	0	0	2	0	0	0	0	0	0	0	0
	ASV1664	0	0	0	0	0	1	0	0	0	3	5	0	1	0	0	1	3	0	1	1	0	1	1	0	0	0	0	1	1	0	0	2	3	6	2	1	7	1	5	5	0	5	2	0	5	9	0	3
	ASV1665	1	3	0	9	4	0	3	0	0	8	2	0	0	1	1	1	2	9	0	5	1	2	0	7	1	0	1	0	0	4	0	8	2	0	0	6	4	0	5	0	1	1	6	0	0	0	0	2
	ASV1666	0	1	2	2	3	0	1	1	7	7	34	0	6	0	0	0	0	0	1	1	0	0	1	0	2	7	0	0	0	1	0	0	0	1	2	0	0	3	0	0	11	3	2	13	0	0	1	0
	ASV1667	0	1	0	0	1	2	2	0	0	2	0	0	0	0	2	6	7	0	0	0	0	0	0	0	6	0	1	0	0	0	0	3	2	8	0	9	13	0	1	4	0	0	1	0	0	1	0	7
	ASV1668	0	0	0	0	0	0	0	0	0	0	0	0	0	0	0	0	0	0	0	1	0	0	0	1	0	0	0	0	0	0	0	0	0	0	0	23	0	1	2	0	0	0	0	0	0	0	0	0
	ASV1669	0	0	0	61	6	0	0	0	50	1	1	0	0	0	0	2	0	0	1	0	0	0	0	1	0	4	0	0	0	0	0	0	0	0	0	0	0	0	0	0	0	0	0	0	0	0	0	0
	ASV1670	0	1	12	0	2	0	0	0	0	0	2	0	0	0	1	0	0	0	0	1	3	1	12	0	0	0	0	0	5	0	0	2	0	0	0	0	1	0	1	1	5	3	0	2	1	39	3	0
	ASV1671	0	0	0	0	0	0	0	0	0	0	0	0	0	0	0	0	0	0	0	0	0	0	0	0	0	4	1	0	0	1	1	1	0	0	0	0	0	0	0	0	3	8	2	8	14	4	2	1
	ASV1672	1	8	0	0	0	1	3	0	0	12	0	0	0	0	1	1	0	0	0	1	2	32	0	2	21	1	4	9	4	4	0	0	0	0	0	0	0	0	3	0	0	0	0	1	4	0	0	0
	ASV1673	0	0	0	0	0	1	5	0	0	1	0	55	18	3	1	0	0	0	0	1	16	13	0	2	3	0	1	0	1	0	0	0	0	0	0	1	1	0	0	0	0	0	0	0	0	1	0	0
	ASV1674	1	0	5	0	0	3	1	4	0	0	4	4	2	1	2	0	0	5	2	2	1	0	5	0	7	2	7	2	0	0	0	0	0	0	0	1	0	0	0	5	0	0	0	0	5	0	0	1
	ASV1675	0	6	13	0	0	0	0	0	0	0	0	0	0	0	2	0	2	25	0	0	3	2	0	0	25	0	2	0	3	4	0	0	1	15	0	1	0	0	0	0	0	0	0	2	1	0	0	0
	ASV1676	0	3	1	0	1	2	1	0	0	1	0	8	5	0	1	0	0	53	0	0	4	0	0	0	1	6	3	0	0	1	0	0	2	21	7	0	0	0	0	0	0	0	0	0	2	0	0	0
	ASV1677	0	4	0	0	0	0	0	0	0	9	2	0	39	0	4	0	2	0	0	0	1	0	1	0	2	0	10	2	0	2	2	1	0	1	0	0	0	0	0	1	0	15	7	1	1	6	0	1
	ASV1678	1	0	2	0	0	0	0	0	0	0	1	0	0	2	0	0	0	0	0	0	0	0	0	0	0	0	0	0	0	0	0	0	0	1	0	0	0	0	53	3	2	0	0	1	0	0	0	0
	ASV1679	0	0	0	0	0	0	0	0	0	0	0	0	1	1	0	0	2	0	0	0	4	1	2	0	0	0	2	0	0	1	0	0	0	7	1	4	1	1	0	0	0	0	0	0	1	0	0	0
	ASV1680	0	0	10	2	0	0	0	2	1	1	5	0	0	0	0	0	0	3	0	1	2	0	2	0	1	4	1	0	3	2	0	2	0	1	5	0	0	1	0	0	6	2	1	10	0	0	1	0
	ASV1681	0	0	4	7	0	0	8	2	1	0	1	0	3	0	1	0	1	3	1	1	1	0	1	0	2	8	1	1	3	7	0	2	0	1	0	0	1	1	0	0	5	1	2	7	1	1	5	5
	ASV1682	0	0	0	0	0	0	0	0	0	4	0	0	0	0	1	1	1	0	0	2	0	0	0	1	1	0	1	0	0	0	1	4	0	5	0	1	2	0	0	4	1	11	11	6	2	6	0	5
	ASV1683	0	0	0	0	0	0	0	0	0	0	2	0	0	0	0	0	1	0	0	0	0	0	0	0	0	0	0	0	0	0	1	3	3	1	3	2	15	0	1	2	0	13	6	0	4	5	0	7
	ASV1684	12	0	99	1	1	0	0	3	1	0	0	1	0	0	0	6	0	0	0	0	0	0	0	0	0	0	0	0	0	0	0	0	0	0	0	0	0	0	0	0	0	0	0	0	0	0	0	1
	ASV1685	0	0	0	0	0	0	1	4	0	0	0	0	0	0	2	1	24	1	0	0	0	0	1	0	4	0	0	0	0	0	0	0	0	18	0	0	4	0	0	4	0	0	7	0	0	1	0	0
	ASV1686	0	0	0	0	2	1	0	0	0	0	1	0	0	0	0	0	4	0	0	2	0	1	0	0	0	0	0	0	1	0	12	35	0	0	0	0	0	0	1	0	1	0	1	0	1	4	0	47
	ASV1687	0	2	0	0	0	0	0	1	0	0	0	0	0	0	3	2	1	0	0	0	0	0	0	0	0	0	0	0	0	0	0	9	1	0	0	6	7	0	0	0	0	5	17	0	9	17	1	2
	ASV1688	0	0	0	0	1	0	1	60	0	0	1	0	0	0	0	0	0	0	0	0	0	0	3	1	0	0	0	0	0	0	0	0	0	0	0	0	0	3	0	0	1	0	1	0	0	1	0	0
	ASV1689	0	1	0	0	0	0	0	0	0	0	0	0	0	0	0	0	4	0	0	0	0	0	0	0	0	0	0	0	0	0	0	0	14	15	0	0	0	0	0	4	0	0	0	0	6	7	0	0
	ASV1690	1	0	0	35	9	4	3	0	41	2	0	0	1	0	0	4	0	1	6	1	7	0	3	2	0	1	0	0	0	0	0	0	0	0	0	0	0	0	0	0	0	0	0	1	0	0	0	0
	ASV1691	0	0	0	2	0	0	0	0	2	0	0	0	0	0	0	0	0	0	1	0	0	0	0	0	0	0	0	0	0	0	0	0	9	1	36	0	0	2	0	0	1	3	4	9	1	0	27	1
	ASV1692	26	0	39	0	0	18	4	4	0	0	0	0	0	1	3	0	0	0	0	0	9	5	2	0	0	0	1	0	9	0	0	0	0	0	1	1	0	1	0	0	0	0	0	0	0	0	1	1
	ASV1693	0	0	0	0	1	0	0	0	0	0	0	0	0	0	0	0	0	0	0	0	0	0	0	0	0	0	0	0	0	0	0	0	0	0	0	0	0	3	1	0	1	0	0	3	0	1	2	0
	ASV1694	7	1	10	0	0	5	2	0	0	0	0	0	3	25	1	0	0	0	0	2	14	9	0	0	0	0	0	0	23	0	1	0	0	0	0	1	0	18	0	0	1	0	0	0	0	0	0	0
	ASV1695	0	0	0	0	0	0	0	0	0	0	0	0	0	4	4	1	0	0	0	0	0	0	1	0	0	0	0	0	0	0	0	0	0	0	0	0	0	44	0	0	3	0	0	0	0	0	0	0
	ASV1696	0	1	1	1	7	1	1	0	4	16	2	1	3	1	0	2	0	0	0	0	1	0	0	2	15	0	1	0	0	0	1	3	0	3	4	0	4	2	0	0	4	5	4	7	0	1	1	1
	ASV1697	0	0	5	0	2	0	1	0	0	3	3	0	0	1	4	1	0	2	0	0	0	0	0	0	3	1	1	0	0	0	8	0	4	8	2	1	4	0	8	3	1	1	4	1	2	5	1	0
	ASV1698	0	1	2	0	4	1	3	0	0	2	0	0	3	0	0	11	0	1	0	1	4	0	0	0	4	0	0	2	7	2	0	0	0	0	1	1	1	42	1	0	0	0	0	0	0	0	1	1
	ASV1699	0	0	0	0	0	0	0	0	0	0	0	0	0	0	0	0	0	0	0	0	0	0	0	0	0	0	0	0	0	0	0	0	10	57	0	0	0	0	0	0	0	0	0	0	0	0	0	0
	ASV1700	3	1	0	0	0	0	0	0	0	0	0	0	0	1	2	0	0	0	0	1	0	0	0	0	0	0	67	36	2	7	0	2	0	0	0	0	0	0	0	0	0	0	0	0	0	0	0	0
	ASV1701	0	0	0	0	0	0	0	0	0	0	0	0	0	0	0	0	0	0	0	0	0	0	0	0	0	0	0	0	0	0	0	0	0	0	0	27	18	1	0	3	0	0	0	0	0	0	0	0
	ASV1702	1	1	0	43	22	2	3	0	0	9	0	0	0	1	1	4	3	0	1	10	0	0	0	4	0	0	0	0	1	2	0	1	0	4	0	0	1	0	0	2	0	0	0	0	0	2	0	1
	ASV1703	0	0	0	0	0	0	0	0	0	6	0	0	1	0	0	0	0	0	0	0	22	2	2	51	0	5	0	0	33	2	0	0	0	0	0	0	0	0	0	0	0	0	0	0	0	0	0	0
	ASV1704	0	0	2	10	5	0	0	0	0	0	1	0	7	0	3	0	1	0	1	0	3	0	0	0	1	2	0	1	1	2	1	0	2	4	1	1	0	0	4	4	3	3	0	0	0	3	0	1
	ASV1705	106	4	3	0	0	0	0	0	0	0	0	0	0	0	0	0	0	0	0	0	0	0	0	0	0	0	1	0	6	0	0	0	3	2	0	0	0	0	0	0	0	0	0	0	0	0	0	0
	ASV1706	0	2	0	0	0	3	8	0	0	0	0	0	2	3	1	0	0	0	0	1	34	51	13	0	0	0	0	0	0	0	0	0	0	3	0	1	0	0	0	0	0	0	0	1	0	0	0	0
	ASV1707	0	0	0	1	0	0	0	0	0	0	0	0	0	0	0	0	0	0	0	0	0	0	0	0	0	0	1	0	0	0	1	0	2	1	12	3	0	4	0	1	4	3	2	22	0	0	0	11
	ASV1708	0	0	0	0	0	0	0	0	0	0	0	0	0	0	0	0	0	0	0	0	0	0	0	0	0	0	0	0	0	0	0	0	0	4	0	0	0	0	0	0	0	1	6	0	0	1	0	0
	ASV1709	1	0	1	0	0	0	0	0	0	2	0	0	0	2	3	6	0	2	0	0	0	0	0	0	0	1	0	0	13	47	0	0	3	38	3	0	0	0	1	0	0	0	0	0	1	0	0	0
	ASV1711	0	0	0	0	0	0	114	0	0	0	0	0	0	0	0	0	0	0	0	11	0	0	0	0	0	0	0	0	0	0	0	0	0	0	0	0	0	0	0	0	0	0	0	0	0	0	0	0
	ASV1712	58	44	0	0	0	0	0	0	0	0	0	0	0	0	0	4	4	6	0	0	0	0	0	0	2	0	1	1	0	5	0	0	0	0	0	0	0	0	0	0	0	0	0	0	0	0	0	0
	ASV1713	18	4	0	0	0	1	1	0	0	3	4	0	0	2	0	0	1	0	0	1	2	3	0	0	9	2	0	1	31	24	1	0	0	5	5	0	0	0	0	0	0	0	0	0	0	0	0	0
	ASV1714	0	0	3	0	0	0	3	2	3	4	0	0	1	16	0	0	0	0	0	0	5	1	8	0	2	0	1	0	0	0	0	0	1	2	2	0	0	0	0	0	0	2	2	3	0	0	0	2
	ASV1715	0	0	0	0	0	0	0	0	0	1	0	0	0	0	0	0	3	0	0	0	0	0	0	0	1	0	0	0	1	1	0	5	0	1	0	1	11	1	2	7	0	0	2	0	0	0	0	7
	ASV1716	0	0	0	0	0	0	0	0	0	0	0	0	0	0	0	0	0	0	0	0	0	0	0	0	0	0	0	0	0	0	0	0	0	0	0	1	1	0	0	0	0	32	31	3	0	3	0	0
	ASV1717	0	0	0	0	0	0	2	1	0	7	14	0	0	1	1	3	1	1	0	1	0	3	0	1	1	0	0	0	0	0	0	0	0	0	0	2	0	0	54	11	4	13	0	0	0	0	0	0
	ASV1718	0	0	0	0	1	0	0	0	0	1	0	0	0	0	2	0	1	0	4	0	0	0	0	0	2	0	0	1	2	0	0	0	0	6	0	15	32	0	1	1	0	7	9	1	2	1	0	0
	ASV1719	2	6	0	2	48	0	0	0	0	9	3	0	0	1	0	19	5	0	1	10	2	4	0	2	2	0	0	1	0	0	0	3	0	0	0	0	1	0	0	1	1	0	0	0	0	0	0	0
	ASV1720	0	2	0	0	0	0	1	0	0	2	0	0	1	0	1	0	0	0	0	0	1	0	0	0	9	0	0	0	33	34	0	0	32	3	2	1	0	2	0	0	0	1	0	0	0	0	0	0
	ASV1721	5	5	0	0	0	2	1	0	0	1	0	42	11	0	0	0	0	0	0	0	1	3	0	0	0	0	16	6	2	4	4	0	0	0	0	1	2	15	1	0	0	0	0	0	0	0	0	0
	ASV1722	0	0	0	0	0	0	0	0	0	1	1	0	5	0	6	0	0	0	1	1	0	0	0	0	0	0	0	0	0	0	0	1	3	2	0	0	0	0	0	2	0	22	10	1	2	12	0	3
	ASV1723	0	0	0	0	0	0	0	3	0	0	0	0	0	11	2	0	0	0	0	0	2	0	0	0	0	0	0	0	1	0	0	0	0	0	1	0	0	0	0	0	50	0	0	0	0	0	0	0
	ASV1724	0	0	2	0	0	3	1	13	0	0	0	0	2	0	1	0	0	1	0	0	0	0	2	0	0	0	4	1	0	1	0	0	0	4	0	0	0	0	0	1	1	2	0	0	0	4	0	3
	ASV1725	0	2	0	0	0	0	7	0	0	0	0	0	1	0	0	1	2	0	0	1	0	1	0	0	0	0	0	1	1	0	0	0	1	4	0	1	0	0	2	4	3	31	17	0	3	3	0	1
	ASV1726	1	0	45	0	2	0	0	1	1	0	5	0	1	0	0	0	0	4	0	1	1	0	0	0	1	0	0	0	0	0	1	0	0	0	0	0	0	2	1	2	7	0	0	2	0	0	3	4
	ASV1727	0	0	0	0	4	0	0	0	0	34	4	0	0	0	1	0	4	0	0	5	0	0	0	1	11	0	4	3	0	6	0	2	0	0	0	0	0	0	0	0	0	0	0	0	0	0	0	23
	ASV1728	0	1	0	0	0	0	0	0	0	0	0	0	1	0	1	2	2	0	0	0	0	0	1	0	7	0	0	0	3	0	0	1	3	4	0	2	1	0	0	3	0	2	6	0	11	7	0	1
	ASV1729	0	0	0	0	0	0	0	0	0	0	0	0	0	0	0	0	0	0	0	0	0	0	0	0	0	0	0	0	1	0	1	0	1	0	2	2	1	0	1	0	0	4	4	44	4	2	10	1
	ASV1730	1	4	0	0	0	0	0	0	0	0	0	0	0	0	0	1	0	0	0	3	0	0	0	0	0	0	40	63	0	3	5	0	1	0	0	0	0	0	0	0	0	0	0	0	0	0	0	0
	ASV1731	8	1	7	0	0	5	1	0	3	3	0	0	3	0	1	3	0	5	14	4	1	4	1	40	4	0	8	0	6	2	0	0	0	0	0	0	0	0	0	0	0	0	0	0	0	0	0	0
	ASV1732	0	0	0	0	1	0	12	0	0	0	0	0	4	1	0	0	0	1	7	7	3	0	0	0	0	0	2	1	0	1	0	0	0	1	0	29	4	15	0	0	0	1	0	0	0	0	0	0
	ASV1733	0	0	1	0	5	1	5	0	0	0	0	0	1	2	0	0	0	1	0	2	0	0	0	7	19	2	0	0	0	5	0	4	0	25	3	1	1	2	0	1	1	0	1	5	1	0	0	3
	ASV1734	1	0	0	5	29	8	52	0	0	0	0	0	0	0	1	0	0	0	2	4	0	1	0	4	0	0	0	0	0	17	0	0	0	0	0	0	0	0	0	0	0	0	0	0	0	0	0	0
	ASV1735	1	3	1	0	1	0	0	0	0	0	0	0	0	1	5	3	1	2	4	15	0	0	0	0	0	0	0	0	4	1	0	0	13	10	5	0	1	0	0	4	2	0	0	0	0	0	0	0
	ASV1736	1	9	1	0	0	0	0	1	0	0	3	0	0	0	0	0	0	0	0	0	0	2	1	0	99	0	0	0	3	4	0	0	0	0	0	0	0	0	0	0	0	0	0	0	0	0	0	0
	ASV1737	56	3	0	0	0	0	0	0	0	0	0	0	0	2	0	0	0	3	0	0	4	0	0	0	34	0	1	0	2	10	0	0	2	5	0	0	0	0	0	0	0	0	0	0	0	0	0	0
	ASV1738	0	0	0	0	0	0	0	0	0	2	0	0	1	0	0	0	0	0	0	0	2	5	0	0	1	0	0	0	0	2	0	1	0	1	5	0	1	6	0	0	1	0	0	0	0	0	0	0
	ASV1739	1	1	0	0	0	0	0	0	0	16	0	0	0	0	0	1	0	0	0	0	0	0	0	58	1	7	28	10	0	1	0	0	0	0	0	0	0	0	0	0	0	0	0	0	0	0	0	0
	ASV1740	11	0	99	1	0	0	0	0	2	0	0	0	0	0	1	2	0	2	0	0	1	0	0	1	0	1	0	0	1	0	0	0	0	0	0	0	0	0	0	0	0	0	0	0	0	0	0	0
	ASV1741	0	0	0	1	0	0	8	0	1	1	0	0	0	0	0	2	0	0	0	5	80	9	0	2	0	0	0	0	11	0	0	0	0	0	0	0	0	1	0	0	1	0	0	0	0	0	0	0
	ASV1742	11	25	0	0	0	0	0	0	0	0	0	0	0	0	0	40	22	0	0	0	0	0	1	0	0	0	0	0	0	0	0	4	0	2	0	0	0	0	0	0	0	1	1	0	0	1	0	2
	ASV1743	5	2	0	0	0	1	6	0	0	2	0	0	0	0	0	3	0	0	1	2	2	42	0	0	4	0	11	3	5	10	0	0	0	2	0	0	0	0	0	0	0	0	1	0	1	0	0	0
	ASV1744	9	3	1	0	0	0	0	0	0	1	0	2	1	1	0	5	1	0	0	0	0	0	0	0	2	0	1	0	1	0	0	1	0	0	0	0	0	0	0	0	0	0	0	0	6	1	0	0
	ASV1745	0	0	0	0	0	0	0	0	0	0	0	0	0	0	0	0	0	0	0	0	0	0	1	0	0	0	0	0	0	0	0	0	4	0	7	0	0	0	10	0	0	0	0	0	0	0	0	0
	ASV1746	0	0	0	0	0	0	0	0	0	1	0	0	0	0	0	0	0	0	0	0	0	2	0	1	0	0	0	0	0	0	1	0	0	0	0	39	1	5	6	0	4	0	0	0	0	0	0	0
	ASV1747	0	0	0	0	0	0	0	0	0	0	0	0	0	0	0	0	0	0	0	0	0	0	105	0	0	0	0	0	0	0	4	11	0	0	0	0	0	0	1	0	0	0	0	2	0	0	0	0
	ASV1748	0	2	0	1	30	1	3	0	1	6	0	0	0	0	4	1	2	0	0	8	0	16	0	1	26	0	3	4	0	3	0	0	0	1	0	0	0	0	0	2	0	0	0	0	0	2	0	0
	ASV1749	3	7	4	0	0	2	2	0	0	7	0	2	0	1	0	2	1	0	0	0	0	1	0	2	8	6	4	7	12	9	0	0	3	3	1	0	0	0	0	0	0	0	0	0	12	3	0	0
	ASV1750	1	13	7	0	0	0	0	0	0	1	0	0	0	1	4	0	0	0	0	0	0	0	0	0	82	1	0	0	12	0	0	0	0	0	0	0	0	0	0	0	0	0	0	0	1	0	0	0
	ASV1751	0	0	4	0	0	0	2	2	0	0	2	0	1	0	1	0	0	11	6	1	1	0	2	0	0	0	3	0	0	2	1	1	0	2	0	0	1	3	4	0	1	0	1	1	0	0	3	5
	ASV1752	0	0	0	0	0	0	0	0	0	0	0	0	0	0	0	0	1	0	6	0	0	0	0	0	0	0	0	0	0	0	0	0	9	1	16	7	3	0	0	0	0	2	3	3	6	3	1	2
	ASV1753	0	0	0	1	2	2	3	18	0	2	87	1	4	0	0	0	0	0	0	1	0	0	1	0	0	0	0	0	0	0	0	0	0	0	0	0	0	0	0	0	1	0	0	0	0	0	0	0
	ASV1754	0	2	0	0	6	0	0	0	1	41	0	0	0	0	0	8	2	0	3	5	0	1	0	27	0	0	3	0	0	0	0	0	3	1	0	0	0	0	0	1	0	0	1	0	1	2	0	0
	ASV1755	0	0	0	0	0	0	0	0	0	0	0	0	0	0	0	0	0	0	0	0	0	0	0	0	0	0	0	0	0	0	0	0	0	22	2	0	1	0	0	6	0	1	9	0	0	0	0	0
	ASV1756	0	0	0	1	0	0	0	0	0	1	2	0	0	0	1	0	3	1	0	0	0	0	1	0	0	0	0	1	0	0	13	0	6	1	14	2	1	0	4	0	0	3	0	0	4	9	0	6
	ASV1757	0	0	0	0	0	0	0	0	0	0	0	0	0	0	0	0	0	0	0	0	0	0	0	0	0	0	0	0	0	0	0	0	0	0	0	18	41	0	2	0	0	0	0	0	0	0	0	0
	ASV1758	0	0	0	0	0	0	0	0	0	0	0	2	1	0	0	0	0	0	0	0	7	1	14	0	0	0	3	0	0	0	1	8	6	38	10	0	0	0	1	0	0	0	0	0	1	0	0	0
	ASV1759	0	0	0	0	0	0	0	0	0	0	0	0	0	0	0	0	0	0	0	0	0	0	0	0	0	0	0	0	0	0	0	1	0	0	0	3	4	1	0	0	0	27	16	2	0	0	0	8
	ASV1760	0	0	0	0	0	0	0	0	0	0	0	0	0	0	0	0	0	0	0	0	0	0	0	0	0	0	0	0	0	0	0	0	0	0	52	0	0	0	2	1	24	0	0	0	1	0	0	0
	ASV1761	2	0	0	0	0	6	12	4	0	0	0	0	0	1	0	0	0	0	9	1	16	0	13	0	0	0	0	0	8	0	0	1	0	1	0	1	0	8	6	0	2	0	0	0	0	0	0	1
	ASV1762	0	0	0	86	9	0	0	0	0	0	0	0	0	0	0	0	0	0	28	0	0	0	0	0	0	0	0	0	0	0	0	0	0	0	0	0	0	0	0	0	0	0	0	0	0	0	0	0
	ASV1763	0	0	0	3	0	0	0	0	0	1	1	7	95	3	3	1	0	0	0	0	0	0	0	0	0	0	2	0	0	0	0	0	0	0	0	0	0	0	0	0	0	2	0	0	0	1	0	0
	ASV1764	0	0	15	0	0	0	0	8	0	0	0	0	0	1	0	1	0	0	0	2	0	0	0	0	0	6	0	0	1	0	0	0	0	2	9	0	0	13	0	0	0	4	18	9	0	0	2	1
	ASV1766	0	0	0	0	0	0	0	0	0	1	0	0	0	0	0	0	0	0	0	0	2	2	0	2	18	0	0	0	0	0	0	0	0	0	2	0	0	0	0	0	0	0	0	0	0	0	0	0
	ASV1767	9	0	1	0	0	1	0	0	0	0	0	18	0	2	4	0	0	0	1	0	0	19	0	0	1	0	1	0	2	3	23	0	0	2	0	0	0	13	0	0	0	0	0	0	0	1	0	0
	ASV1768	0	0	2	0	6	1	1	0	2	2	0	0	0	0	2	23	1	7	0	0	4	0	0	0	0	1	0	0	3	1	0	1	0	0	0	0	0	6	4	1	8	0	0	2	1	0	0	17
	ASV1769	1	0	0	0	0	0	0	0	0	5	0	0	0	0	5	4	1	0	1	0	0	1	0	1	87	0	0	0	0	0	0	0	0	0	0	0	0	0	0	3	0	2	2	3	0	0	0	0
	ASV1770	7	0	1	0	0	0	1	5	0	1	0	2	3	1	1	0	0	0	11	3	0	4	1	5	31	0	3	4	6	4	0	1	1	1	0	0	0	5	2	0	3	0	0	0	2	8	0	0
	ASV1771	4	1	0	0	0	0	1	0	0	0	0	0	2	0	0	1	0	0	40	3	1	7	0	46	0	0	8	0	8	0	0	0	0	0	0	0	0	0	0	0	0	0	0	0	0	0	0	0
	ASV1772	0	0	0	1	0	0	0	1	0	2	1	0	0	0	0	0	0	0	54	0	1	0	0	33	0	10	17	0	2	0	0	0	0	0	0	0	0	0	0	0	0	0	0	0	0	0	0	0
	ASV1773	2	0	0	0	0	0	0	0	0	0	0	0	0	0	4	0	1	0	0	0	0	0	0	0	0	0	0	0	0	1	0	0	0	0	0	0	95	6	0	0	0	0	0	0	8	5	0	0
	ASV1774	0	0	0	0	0	1	0	0	0	3	0	0	0	9	8	0	0	0	1	0	3	1	0	0	76	0	2	0	2	0	0	0	0	1	0	13	0	1	0	0	0	0	0	0	0	0	0	1
	ASV1775	16	40	0	0	0	0	0	0	0	0	0	0	0	0	4	30	31	0	0	0	0	0	0	0	0	0	0	0	0	0	0	0	0	0	0	0	0	0	0	0	0	1	0	0	0	0	0	0
	ASV1776	0	0	0	0	0	0	0	0	0	0	0	0	0	0	0	0	1	0	0	0	0	0	0	0	0	0	0	0	0	0	0	0	0	0	0	0	1	0	0	1	85	2	0	0	0	2	0	0
	ASV1777	0	0	0	0	0	0	0	0	0	0	0	0	0	0	4	0	1	0	0	1	0	0	0	0	0	0	0	0	0	1	0	2	2	0	0	0	3	1	0	0	0	0	0	0	10	23	3	0
	ASV1778	1	0	0	5	24	2	4	0	2	7	4	0	1	0	0	0	0	0	0	3	1	0	1	0	3	4	0	0	0	1	12	4	1	2	0	1	0	0	2	5	4	0	0	0	0	0	0	4
	ASV1779	2	0	0	24	3	0	0	0	46	2	0	0	0	0	0	1	1	0	13	0	1	0	0	19	0	5	0	0	0	0	0	0	0	0	0	0	0	0	0	1	1	0	0	0	0	1	0	0
	ASV1780	0	0	1	4	0	1	3	2	0	2	5	0	3	2	0	2	0	0	6	4	0	0	0	1	1	12	1	0	0	0	0	0	0	0	0	0	1	0	0	0	2	1	2	7	1	0	0	0
	ASV1781	1	0	0	0	0	0	0	0	0	2	0	0	0	0	0	0	0	0	2	0	1	0	0	5	0	0	0	0	1	0	2	2	0	0	0	5	0	0	8	0	1	1	0	0	9	1	2	1
	ASV1782	0	0	0	0	0	0	0	0	2	0	0	0	0	0	0	1	0	0	0	0	0	0	0	0	0	0	0	0	0	0	0	0	0	0	1	1	0	1	0	0	0	10	3	47	6	3	19	0
	ASV1783	0	0	0	0	0	0	0	0	0	0	0	6	0	0	0	0	0	0	0	0	0	0	0	0	0	0	0	0	1	0	63	5	0	0	0	8	2	27	2	0	0	0	0	6	0	0	1	0
	ASV1784	10	43	0	0	0	0	0	0	0	0	0	0	0	0	4	23	31	0	0	0	0	0	0	0	0	0	0	0	0	1	0	0	0	3	0	0	0	0	0	0	0	0	0	0	0	1	0	0
	ASV1785	0	0	2	0	0	0	0	0	0	0	0	0	0	0	0	0	0	3	0	1	3	0	4	0	0	3	0	0	0	1	1	0	0	0	1	0	0	1	0	2	3	0	0	0	0	1	9	3
	ASV1786	2	0	0	0	0	0	0	0	0	0	0	110	7	1	0	0	0	0	0	0	0	0	0	0	0	0	0	0	0	0	0	0	0	0	0	0	0	1	0	0	0	0	0	0	0	0	0	0
	ASV1787	0	0	0	0	0	3	0	0	0	0	0	0	0	0	14	0	0	0	0	0	1	3	0	0	0	0	0	1	2	1	0	0	1	0	78	2	0	4	0	0	0	0	0	0	9	0	0	0
	ASV1788	0	0	0	0	0	0	0	0	0	0	0	0	0	0	3	0	0	0	3	1	0	1	3	0	0	0	28	0	0	0	0	1	0	1	0	0	13	0	0	0	0	0	0	0	0	0	0	0
	ASV1789	0	0	0	0	0	0	0	0	0	0	0	0	0	0	0	0	0	0	0	0	0	0	0	0	0	0	0	0	0	0	0	0	0	0	0	41	3	6	25	0	1	0	0	0	0	0	0	0
	ASV1790	0	1	0	6	9	7	4	0	0	4	0	0	1	0	3	2	3	0	0	4	3	2	0	0	2	0	2	0	1	0	0	1	2	9	0	0	3	0	3	7	0	0	3	2	3	2	0	4
	ASV1791	1	0	0	47	15	0	0	0	1	26	0	0	3	1	0	4	0	0	1	7	1	1	0	2	0	0	0	1	1	0	0	1	1	1	0	0	0	0	0	0	0	0	0	0	0	1	0	0
	ASV1792	0	0	0	0	0	0	0	0	0	0	2	0	0	2	6	2	2	1	0	1	0	0	0	0	2	0	2	0	2	1	0	4	5	6	0	3	2	0	1	3	0	0	3	0	6	6	1	8
	ASV1793	2	1	0	23	14	0	0	0	6	12	5	0	0	2	2	4	0	11	7	19	0	0	0	4	0	0	3	1	4	0	0	0	0	0	0	0	0	0	0	0	1	0	0	0	0	0	0	0
	ASV1794	0	0	2	0	0	0	0	0	0	0	0	0	0	0	0	0	2	0	0	0	2	0	0	0	0	0	0	0	0	0	0	0	0	6	0	0	0	0	2	1	1	10	21	14	4	8	0	0
	ASV1795	0	0	0	0	0	0	0	0	0	0	0	0	0	1	0	0	0	0	0	0	0	0	0	0	0	0	0	0	0	0	0	0	2	3	2	0	0	0	0	0	0	0	0	0	0	0	0	0
	ASV1796	29	55	2	0	0	0	9	0	0	0	0	0	0	0	0	0	0	2	0	0	0	0	0	0	12	0	0	0	7	4	0	0	0	1	0	0	0	0	0	0	0	0	0	0	0	0	0	0
	ASV1797	0	0	0	0	0	1	2	1	0	0	0	0	2	0	0	0	0	0	1	0	0	1	2	0	0	0	1	0	1	2	0	0	0	0	0	0	0	0	0	0	0	0	0	0	0	0	0	0
	ASV1798	22	2	82	0	0	0	0	0	0	0	0	0	0	0	0	0	0	0	0	0	0	7	2	0	1	0	2	0	2	1	0	0	0	0	0	0	0	0	0	0	0	0	0	0	0	0	0	0
	ASV1799	0	0	0	0	0	0	0	0	0	0	0	0	0	0	1	0	0	0	0	0	0	0	0	0	0	0	0	0	0	0	0	0	6	0	10	0	1	0	0	4	0	16	39	1	1	13	0	0
	ASV1801	0	0	0	0	0	0	0	0	0	0	0	0	0	0	0	0	0	0	0	1	0	0	0	0	0	0	0	0	0	0	1	6	0	0	0	20	26	0	1	4	0	0	2	0	0	0	0	0
	ASV1802	0	0	0	83	15	0	1	0	0	1	0	0	0	0	0	1	0	0	10	5	0	0	0	0	0	0	1	0	1	0	0	0	2	1	0	0	0	0	0	0	0	0	0	0	0	0	0	0
	ASV1803	1	3	1	0	0	2	2	0	0	4	0	0	18	0	0	17	1	27	1	0	4	1	0	10	2	0	14	2	2	0	0	0	0	0	0	0	0	0	1	0	0	1	0	0	1	4	0	0
	ASV1804	0	0	0	0	0	0	0	0	0	0	0	34	10	0	0	0	0	0	0	0	0	0	0	0	1	0	11	1	0	0	4	3	0	0	0	0	0	0	0	0	0	0	0	0	0	0	0	0
	ASV1805	0	0	0	0	0	0	0	0	5	2	23	0	0	0	0	0	0	0	0	0	0	0	0	0	0	91	0	0	0	0	0	0	0	0	0	0	0	0	0	0	0	0	0	0	0	0	0	0
	ASV1806	4	2	0	0	0	0	0	0	0	1	0	0	0	0	0	0	0	0	0	0	0	0	0	0	2	0	0	0	91	20	0	0	1	0	0	0	0	0	0	0	0	0	0	0	0	0	0	0
	ASV1807	0	5	0	0	0	0	0	0	0	1	0	0	0	0	1	4	14	4	0	0	0	0	0	0	14	3	0	1	0	0	0	1	0	4	0	0	3	0	0	3	0	3	0	0	0	5	0	0
	ASV1808	0	0	0	0	0	0	0	0	0	1	0	0	0	0	0	0	0	0	0	0	0	0	0	0	0	0	0	0	0	0	1	0	0	0	6	0	0	0	1	1	3	1	1	38	4	2	10	4
	ASV1809	0	0	0	0	1	0	0	0	0	0	0	0	0	0	0	0	0	0	0	0	0	0	0	0	0	0	1	0	0	0	2	1	7	0	5	2	1	0	6	0	0	5	4	29	3	1	18	3
	ASV1810	0	0	0	4	2	1	0	0	1	2	3	0	0	0	0	1	0	0	0	0	0	0	0	0	0	0	0	0	0	0	0	2	1	0	2	1	0	0	5	2	1	0	0	9	2	0	31	1
	ASV1811	0	0	3	7	0	3	3	7	0	0	0	0	2	1	1	0	0	0	4	0	3	0	12	0	0	0	0	0	3	0	0	1	0	1	0	1	0	5	0	0	9	0	0	0	0	0	0	0
	ASV1812	0	0	0	0	0	0	0	0	0	0	0	0	1	0	1	0	0	0	0	0	0	1	0	0	0	0	0	0	0	0	0	4	2	16	0	4	6	0	1	4	0	8	12	0	3	11	0	2
	ASV1813	1	1	0	0	0	5	12	0	2	1	4	0	6	0	0	0	0	0	0	0	12	9	0	0	5	0	0	0	15	12	0	0	9	13	2	0	0	0	0	0	0	1	0	0	0	0	0	0
	ASV1814	5	3	0	0	0	1	4	1	1	0	0	3	1	0	0	2	2	1	0	0	1	1	0	0	27	2	2	1	0	0	2	0	0	0	1	3	0	16	0	0	0	0	0	0	0	0	0	0
	ASV1815	0	0	0	0	0	0	1	0	0	0	0	0	0	0	2	0	7	0	0	0	0	0	0	0	0	0	0	0	0	0	0	6	0	0	0	51	13	2	0	0	0	0	8	0	0	8	0	0
	ASV1816	0	0	0	0	0	0	0	0	6	0	1	0	1	0	0	0	0	0	0	0	0	0	0	0	0	0	0	0	0	2	0	0	0	0	0	0	0	0	0	1	0	32	2	1	0	0	0	0
	ASV1817	0	1	0	14	77	0	0	0	0	0	0	0	0	0	0	0	0	0	5	20	0	0	0	0	0	0	0	0	0	0	0	0	0	0	0	0	0	0	0	0	0	0	0	0	0	0	0	0
	ASV1818	0	0	4	0	0	1	1	2	0	1	62	0	0	0	0	6	0	0	4	8	4	0	0	0	0	0	1	0	1	1	0	0	0	1	2	1	0	1	4	3	4	0	1	0	0	0	0	0
	ASV1819	0	0	0	0	0	0	0	0	0	0	0	0	0	0	0	0	0	0	0	0	0	0	0	0	0	0	0	0	0	0	5	6	0	0	0	0	0	0	0	0	0	48	14	19	0	1	0	0
	ASV1820	0	2	0	0	3	5	9	0	0	14	0	0	0	0	3	0	2	0	1	4	0	1	0	1	9	0	2	11	1	4	0	0	0	8	0	16	6	0	0	1	0	0	0	0	3	1	0	1
	ASV1821	0	0	0	1	22	0	0	0	0	12	4	0	1	0	0	0	0	0	1	3	0	0	0	0	0	1	0	0	1	0	0	13	0	1	0	0	0	0	1	1	0	0	0	1	0	0	0	12
	ASV1822	0	0	0	0	1	0	0	0	0	1	0	0	1	0	0	0	0	0	0	0	0	0	0	0	0	0	0	0	0	0	0	19	0	0	0	0	0	0	0	1	0	1	1	0	0	0	0	4
	ASV1823	0	0	0	0	0	5	0	0	2	0	3	0	0	0	0	1	0	1	1	0	2	5	0	0	6	0	3	2	5	5	0	0	0	4	0	0	0	0	0	0	0	0	1	0	0	0	0	0
	ASV1824	0	0	2	0	0	0	0	0	0	0	0	0	0	0	0	0	0	0	3	7	1	0	0	71	0	0	35	0	0	0	0	0	0	0	0	0	0	0	0	0	0	0	0	1	0	0	0	0
	ASV1825	0	0	0	0	0	0	0	0	0	0	0	0	0	0	0	0	3	0	1	0	0	1	0	0	1	0	0	3	0	0	0	0	0	3	0	4	7	0	1	2	0	3	2	0	1	0	0	3
	ASV1826	10	35	0	0	0	0	0	0	0	0	0	0	0	0	5	22	21	3	0	0	0	5	0	0	0	0	0	1	4	4	0	0	0	3	0	0	0	0	1	3	1	0	0	0	0	0	0	0
	ASV1827	0	1	0	0	6	0	0	0	0	32	1	0	0	0	0	8	0	0	8	1	0	1	0	25	0	0	0	1	0	0	0	0	5	1	0	0	1	0	0	0	0	0	0	1	2	7	1	0
	ASV1828	0	0	0	0	0	0	14	0	0	1	1	0	10	2	0	0	1	1	0	0	0	0	0	0	3	0	2	0	3	11	4	7	0	3	1	0	0	0	1	2	1	2	1	1	1	3	3	5
	ASV1829	0	0	0	33	40	0	0	0	0	0	0	0	0	0	0	1	0	0	7	35	1	0	0	0	0	0	0	0	0	1	0	0	0	0	0	0	0	0	0	1	0	0	0	0	0	0	0	0
	ASV1830	33	4	2	0	0	0	0	0	0	3	1	0	0	0	5	4	1	0	0	0	0	0	0	0	7	0	0	0	52	8	0	0	0	0	0	0	0	0	0	0	0	0	0	0	0	0	0	0
	ASV1831	0	1	0	0	0	0	1	0	0	1	0	0	0	0	1	0	0	0	0	0	0	0	0	0	2	0	0	0	0	0	0	12	0	0	1	0	0	1	2	2	0	0	0	0	4	8	8	35
	ASV1832	0	0	0	0	0	0	0	0	0	0	0	0	0	0	0	0	0	0	0	0	1	0	6	0	1	1	9	0	0	0	78	0	0	0	0	9	1	1	2	0	0	1	4	1	0	0	0	0
	ASV1833	0	0	0	0	0	0	0	0	0	0	0	0	0	0	0	0	0	0	0	0	0	0	0	0	0	0	0	1	0	0	0	0	0	0	0	0	0	0	15	10	1	0	0	0	14	10	0	0
	ASV1834	0	0	0	1	1	0	0	0	2	2	0	0	0	0	0	2	0	0	3	0	0	0	0	0	0	0	0	0	3	0	0	0	1	1	8	0	0	0	19	3	0	7	12	7	1	2	4	0
	ASV1835	0	0	0	0	0	0	0	0	0	3	0	0	0	0	0	1	0	0	0	1	0	0	0	0	0	0	0	0	5	0	1	0	2	2	0	0	0	0	2	0	0	11	2	4	6	17	8	14
	ASV1836	0	0	0	0	0	0	0	0	0	0	0	0	0	0	0	0	0	0	0	0	0	0	0	0	0	0	0	0	0	1	0	0	2	1	5	0	3	0	2	1	0	11	14	0	6	3	0	3
	ASV1837	0	0	0	0	0	27	51	9	0	0	0	0	0	6	0	0	0	0	0	2	16	5	3	0	0	0	1	0	0	0	0	0	0	0	0	0	0	0	0	0	0	0	0	0	0	0	0	0
	ASV1838	0	0	4	0	0	0	0	1	0	0	0	0	1	0	0	0	0	11	0	0	1	0	0	0	0	0	0	0	0	0	5	2	0	0	0	0	0	1	0	1	11	7	1	3	0	3	3	10
	ASV1839	0	0	0	0	0	0	0	1	0	2	0	0	0	0	0	1	0	0	0	0	3	0	5	0	0	1	0	0	0	0	0	0	0	2	11	0	0	0	0	2	9	1	2	13	0	2	15	0
	ASV1840	0	3	0	0	1	0	1	0	0	4	0	0	0	0	0	0	0	0	1	0	0	0	0	0	3	0	0	0	1	0	0	2	6	4	3	0	1	0	13	10	0	1	4	0	1	1	0	3
	ASV1841	0	0	0	0	0	0	5	0	0	1	0	0	5	0	0	0	1	0	0	1	0	1	0	0	0	0	0	0	0	5	0	0	0	1	0	0	1	0	0	1	3	55	19	12	1	2	0	1
	ASV1842	0	0	3	0	5	0	1	6	1	3	6	0	1	0	0	0	0	1	0	0	0	0	9	0	2	15	0	0	0	0	0	2	0	1	1	0	0	1	1	0	14	1	2	24	0	1	0	0
	ASV1843	0	0	0	0	0	0	0	0	0	0	0	0	0	0	1	0	4	0	0	0	0	0	0	0	1	0	0	1	0	0	0	1	0	9	0	1	3	0	0	3	1	6	12	0	1	2	0	0
	ASV1844	2	4	0	0	0	3	0	0	0	1	0	2	2	3	0	1	0	1	0	1	0	19	0	1	5	0	7	4	6	8	1	0	1	2	1	5	0	3	0	0	0	0	0	0	2	0	0	0
	ASV1845	0	0	0	0	0	0	0	0	1	0	0	0	0	0	0	0	0	2	0	1	0	0	1	1	2	2	0	0	0	0	0	0	0	0	1	0	0	0	0	0	3	1	3	6	0	0	1	3
	ASV1846	0	1	0	1	0	18	84	0	0	0	0	0	0	1	2	0	0	0	0	8	0	0	0	0	0	0	0	0	0	0	0	0	0	1	0	0	0	2	0	0	0	0	0	0	0	0	1	0
	ASV1847	0	0	68	0	0	1	0	3	0	0	0	0	0	0	0	0	0	10	0	0	0	0	0	0	3	0	0	0	0	0	0	0	0	1	0	0	0	0	0	1	14	0	0	0	0	1	0	3
	ASV1849	0	0	0	0	0	0	0	0	0	2	0	0	1	0	0	0	0	0	9	0	9	2	0	19	1	0	50	2	24	0	0	0	0	0	0	0	0	0	0	0	0	0	0	0	0	0	0	0
	ASV1850	10	45	0	0	0	0	0	0	0	0	0	0	0	0	0	37	11	0	0	0	0	0	0	0	0	0	3	0	0	0	0	1	0	0	0	0	0	0	0	0	0	0	0	0	0	3	0	0
	ASV1851	0	0	0	36	21	0	0	0	1	12	0	0	0	0	2	1	2	0	3	19	0	5	0	0	2	0	2	1	4	0	0	1	0	0	0	0	0	0	0	1	0	0	1	0	0	0	0	0
	ASV1852	0	0	0	0	0	0	0	0	0	0	0	0	0	0	0	0	0	0	0	0	0	0	0	0	0	0	0	0	0	0	0	11	10	5	3	0	0	0	5	1	0	0	0	0	0	0	0	0
	ASV1853	0	1	1	0	1	0	0	0	1	0	6	0	2	0	0	1	0	0	0	4	0	0	0	0	1	0	0	0	0	0	2	3	1	8	0	1	1	0	2	6	0	3	6	1	13	6	0	2
	ASV1854	0	2	0	0	1	0	0	0	0	1	0	0	0	0	1	1	4	0	0	1	0	0	0	0	0	0	0	0	1	0	0	2	2	5	24	0	1	0	0	0	1	8	4	0	0	1	0	0
	ASV1855	1	0	5	1	0	0	0	0	0	2	1	0	0	1	5	1	4	0	1	0	0	0	0	0	4	0	1	0	2	1	2	4	2	3	0	3	0	2	3	0	3	1	1	1	2	7	5	3
	ASV1856	0	0	4	6	0	0	1	0	3	1	5	1	5	1	0	13	0	30	1	0	1	0	1	0	0	26	0	0	0	0	0	0	0	0	4	0	0	0	0	1	0	0	0	0	1	1	5	2
	ASV1857	1	1	0	8	14	2	0	0	0	2	1	0	0	0	0	14	1	1	7	13	0	1	0	4	0	0	3	0	3	0	0	1	1	1	0	5	1	0	2	1	0	4	1	0	0	4	0	3
	ASV1858	0	0	0	0	0	0	0	0	0	0	11	0	0	0	0	0	0	0	0	0	0	0	0	0	0	0	0	0	0	0	0	0	0	0	0	43	11	53	0	0	0	0	0	0	0	0	0	1
	ASV1859	0	0	3	0	0	2	0	0	0	3	0	1	1	2	18	8	0	1	0	0	0	0	0	1	0	0	0	0	0	0	0	0	0	0	1	2	0	8	0	0	0	0	0	0	8	12	14	0
	ASV1860	0	0	2	0	0	0	0	1	0	0	0	0	1	0	0	0	0	0	0	0	2	0	0	0	0	3	0	0	1	0	0	0	0	0	0	0	0	0	0	0	3	0	1	42	2	3	0	2
	ASV1861	2	0	82	0	0	0	0	23	0	0	0	0	0	0	0	1	0	10	0	0	0	0	0	0	0	0	0	0	0	0	0	0	0	0	0	0	0	0	0	0	1	0	0	0	0	0	0	0
	ASV1862	0	0	0	0	0	1	4	0	1	5	0	0	0	1	1	1	0	0	0	0	0	0	0	0	0	0	0	0	1	0	0	0	1	0	0	3	5	0	19	1	0	0	2	0	0	4	1	1
	ASV1863	0	0	0	0	0	0	0	0	1	0	0	0	0	0	0	1	0	0	1	0	0	0	0	0	0	0	0	0	0	0	2	0	0	2	3	0	0	0	0	0	3	3	0	16	2	0	46	0
	ASV1864	0	0	0	0	0	0	0	0	0	0	0	0	0	0	0	0	0	0	0	1	0	0	0	0	0	0	0	0	0	0	0	2	0	1	0	0	1	0	4	6	1	1	2	43	13	1	14	1
	ASV1865	0	0	0	0	0	3	0	0	0	0	0	93	21	0	0	0	0	0	0	0	0	0	0	0	0	0	0	0	0	0	0	0	0	0	0	0	0	0	0	0	0	0	0	0	0	0	0	0
	ASV1866	2	0	28	0	1	0	1	5	2	0	0	0	1	0	0	0	0	4	1	0	0	0	1	0	0	1	0	0	0	0	0	1	0	0	5	0	0	0	0	2	18	0	4	7	1	0	0	0
	ASV1867	0	0	0	0	0	0	0	0	0	0	0	0	0	0	0	1	0	2	0	0	0	0	0	0	0	0	0	0	0	0	0	0	0	0	0	0	0	0	0	0	0	0	0	0	0	0	1	0
	ASV1868	0	0	0	0	0	0	0	0	0	0	116	0	0	0	0	0	0	0	0	0	0	0	0	0	0	0	0	0	0	0	0	0	0	0	0	0	0	0	0	0	0	0	0	0	0	0	0	0
	ASV1869	0	0	0	0	0	0	2	0	0	2	0	0	0	0	1	0	1	0	0	0	0	0	1	0	4	0	3	0	6	10	0	0	0	0	0	0	0	0	0	2	0	29	16	3	1	2	0	0
	ASV1870	5	5	0	0	1	0	0	0	0	0	0	1	26	0	2	5	0	0	0	1	0	0	0	0	0	0	52	17	0	0	0	0	0	0	0	2	0	0	0	0	0	0	0	0	0	0	0	0
	ASV1871	1	2	5	0	0	1	0	0	0	1	0	0	1	7	4	2	0	3	0	1	1	0	0	0	0	0	0	0	11	19	0	0	0	0	5	1	0	0	0	0	0	0	0	0	7	6	0	0
	ASV1872	0	0	0	0	0	0	0	0	0	0	0	0	0	0	0	0	2	0	0	0	0	0	0	0	0	0	1	0	0	0	1	0	3	25	0	0	0	0	0	5	0	1	0	0	0	18	0	0
	ASV1873	0	0	0	0	0	0	1	1	0	1	0	0	1	0	1	1	1	0	2	0	0	0	0	0	0	0	0	0	0	3	1	10	0	6	0	0	6	0	1	10	1	8	8	3	3	1	0	3
	ASV1874	1	0	0	0	0	0	1	0	0	16	0	0	0	0	0	0	0	0	0	0	0	0	0	0	0	0	0	0	0	0	2	4	4	3	5	0	0	0	0	1	0	0	2	0	4	3	0	10
	ASV1875	0	0	0	0	0	0	0	0	6	2	0	0	18	0	0	0	0	0	0	0	0	0	0	62	25	0	2	1	0	0	0	0	0	0	0	0	1	0	0	0	0	0	0	1	0	0	0	0
	ASV1876	0	0	0	0	3	2	1	0	0	0	0	0	2	0	2	1	2	9	0	0	7	1	0	0	17	0	0	0	0	0	0	1	0	13	0	2	1	1	2	0	0	0	0	0	6	21	0	0
	ASV1877	0	0	0	3	0	1	0	0	0	2	4	0	3	0	4	0	0	0	1	0	0	0	0	0	0	0	0	0	0	0	1	6	0	5	0	0	0	0	8	5	16	9	1	23	5	3	2	0
	ASV1878	0	0	0	0	0	0	0	0	0	0	0	0	0	0	0	0	0	1	0	0	0	0	0	0	0	0	0	0	0	0	7	7	0	0	0	0	0	0	1	0	4	21	0	4	0	0	0	10
	ASV1879	0	0	0	0	0	0	0	0	0	0	0	0	0	1	0	0	0	0	0	0	0	0	0	0	0	0	0	0	0	0	4	0	0	0	0	0	0	0	0	0	0	0	0	0	0	0	0	0
	ASV1880	0	0	0	0	2	0	0	0	0	1	0	0	0	0	0	0	1	0	0	0	0	0	0	0	0	0	0	0	0	1	4	8	0	3	0	7	2	0	5	2	0	7	2	4	3	3	0	8
	ASV1881	14	7	0	1	0	0	3	0	11	13	1	0	0	0	1	16	0	0	0	0	0	0	0	4	6	0	1	1	33	6	0	0	0	0	0	0	0	0	0	0	0	0	0	0	0	0	0	0
	ASV1882	0	0	0	1	1	0	0	0	3	9	0	0	22	0	0	0	0	0	1	0	0	0	0	53	4	1	2	0	0	0	2	0	0	0	0	0	0	0	0	0	0	2	0	2	0	3	0	2
	ASV1883	0	1	0	0	1	0	0	0	0	4	6	0	0	1	0	0	0	0	2	1	4	0	5	1	0	0	0	0	2	0	2	5	0	1	0	7	1	0	0	0	0	3	1	13	3	0	1	4
	ASV1884	1	1	0	0	0	0	0	0	0	2	0	0	0	0	1	0	2	0	0	2	0	0	0	1	0	0	1	0	0	0	0	4	0	1	0	0	3	0	0	0	2	0	0	0	0	0	0	58
	ASV1885	0	0	0	0	0	9	8	0	1	0	0	0	5	0	0	0	0	0	1	1	41	7	0	1	0	0	1	0	0	0	1	1	0	0	0	2	0	18	0	1	0	1	0	0	1	0	0	6
	ASV1886	0	3	1	0	0	0	0	0	0	1	0	0	3	0	2	3	4	0	0	0	0	0	0	0	0	0	1	0	0	0	1	0	1	6	0	0	0	0	1	2	0	5	6	1	1	9	0	7
	ASV1887	1	0	0	2	0	8	1	0	0	1	1	2	12	0	0	1	0	0	0	0	14	2	0	65	0	3	2	0	2	0	0	0	0	0	0	1	0	0	0	0	0	0	0	0	0	0	0	0
	ASV1888	0	0	0	0	0	0	0	0	0	0	2	0	0	0	0	0	0	0	0	0	0	0	0	1	0	0	0	0	0	0	0	0	0	1	0	0	4	0	0	1	0	8	10	0	6	7	1	0
	ASV1889	0	0	0	0	0	2	3	0	0	2	0	0	0	0	0	0	0	0	0	1	46	23	3	0	5	0	5	14	0	1	0	0	3	8	2	0	0	0	0	0	0	0	0	0	0	0	0	0
	ASV1890	7	1	85	0	0	0	0	0	0	0	1	0	0	0	0	0	0	0	0	0	3	4	3	0	3	0	0	0	7	1	0	0	0	0	0	0	0	0	0	0	0	0	0	0	0	0	0	0
	ASV1891	54	23	0	0	0	0	12	0	0	0	0	0	0	0	4	0	0	0	0	0	0	0	0	0	1	0	1	0	3	5	0	0	1	2	0	2	3	0	0	0	0	0	0	0	1	3	0	0
	ASV1892	0	0	0	0	0	0	0	0	0	0	0	0	0	0	0	0	0	0	0	0	0	0	0	0	0	0	0	0	0	0	0	0	0	0	0	0	1	0	11	5	0	0	0	0	0	0	0	0
	ASV1893	7	56	0	0	0	0	0	0	0	0	0	0	0	0	0	1	8	1	0	0	0	0	0	0	0	0	0	0	0	0	0	18	0	5	0	0	11	0	0	7	0	0	0	0	0	1	0	0
	ASV1894	0	0	0	1	0	7	11	41	0	0	1	0	0	3	0	0	0	0	0	1	27	0	9	0	0	0	1	0	2	0	0	0	0	0	0	0	0	1	2	0	7	0	0	0	0	0	0	0
	ASV1895	0	0	0	0	0	1	0	0	0	0	1	0	1	0	0	0	0	0	0	1	0	0	0	0	0	0	0	0	0	0	0	0	2	2	0	3	2	0	5	2	3	43	24	1	0	2	0	0
	ASV1896	0	0	0	0	0	5	8	3	0	2	0	0	0	1	5	0	0	0	0	0	0	1	0	1	1	0	1	0	2	11	2	0	0	2	0	1	4	6	1	1	1	12	2	4	6	5	2	7
	ASV1897	2	7	0	0	0	0	0	0	0	0	0	0	0	0	2	0	0	0	1	2	0	3	0	0	0	0	17	76	0	2	0	0	0	0	0	0	2	0	0	0	0	0	0	0	0	0	0	0
	ASV1898	1	1	0	0	0	0	4	0	0	0	0	8	2	0	0	6	7	0	0	1	3	4	0	0	5	0	13	1	4	6	2	1	0	1	3	7	20	4	0	1	0	0	0	0	1	0	0	0
	ASV1899	21	2	10	0	0	0	0	0	0	3	19	0	0	0	0	0	0	2	0	0	0	0	0	1	49	3	6	0	0	0	0	0	0	0	0	0	0	0	0	0	0	0	0	0	0	0	0	0
	ASV1900	0	0	0	0	1	0	0	0	2	2	0	0	0	0	0	2	0	0	4	3	2	2	0	91	1	0	2	5	0	0	0	0	0	0	0	0	0	0	0	0	0	0	0	0	0	0	0	0
	ASV1901	11	0	83	0	0	0	0	0	0	0	0	0	0	0	0	0	0	0	0	0	0	0	0	0	4	0	4	0	1	0	0	0	0	0	9	0	0	0	0	0	0	0	0	0	0	0	0	0
	ASV1902	0	0	0	0	0	0	0	0	0	0	0	0	0	0	5	0	0	0	0	0	0	0	0	0	12	0	0	0	0	0	0	0	0	0	0	3	0	1	0	0	1	0	0	0	46	12	0	0
	ASV1903	14	42	0	0	0	0	0	0	0	0	0	0	0	0	4	26	24	0	0	0	0	0	6	0	0	0	0	0	0	1	0	0	0	0	0	0	0	0	0	0	0	0	0	0	0	0	0	0
	ASV1904	0	0	2	0	0	0	0	0	0	0	0	0	1	0	0	0	0	0	1	0	0	0	2	0	0	0	1	0	0	1	0	0	0	0	7	7	0	8	4	0	0	0	0	0	0	0	0	0
	ASV1905	0	0	0	0	0	0	0	0	0	0	0	0	0	0	0	0	0	0	0	0	0	0	0	0	0	0	0	0	0	0	3	9	1	1	0	5	8	0	1	0	0	1	2	0	11	15	0	4
	ASV1906	0	0	0	0	0	0	0	0	0	6	2	0	1	0	0	0	0	0	0	0	3	0	0	54	1	7	28	0	14	0	0	0	0	0	0	0	0	0	0	0	0	0	0	0	0	0	0	0
	ASV1907	0	0	0	26	3	0	2	0	17	1	4	0	5	0	0	7	1	19	1	1	2	0	0	5	0	21	1	0	0	0	0	0	0	0	0	0	0	0	0	0	0	0	0	0	0	0	0	0
	ASV1908	1	0	0	11	1	0	1	1	10	0	18	0	1	0	1	3	0	11	4	0	0	0	0	0	0	2	2	0	0	0	1	0	4	0	19	3	0	0	0	0	0	1	0	0	2	0	0	2
	ASV1909	0	0	0	0	0	0	0	0	0	0	0	0	0	0	0	0	0	0	0	0	0	0	0	0	0	0	0	0	0	0	0	11	0	1	0	0	0	1	0	5	0	0	0	0	6	32	0	2
	ASV1910	0	0	0	0	7	1	1	2	1	0	2	0	0	0	1	1	4	1	3	1	0	0	0	2	0	0	1	1	0	0	1	1	0	1	0	15	1	5	1	1	0	0	0	0	1	5	0	2
	ASV1911	4	47	0	0	0	0	0	0	0	0	1	0	0	0	0	29	29	0	0	0	0	0	0	0	0	0	1	2	0	3	0	0	0	0	0	0	0	0	0	0	0	0	0	1	0	0	0	0
	ASV1912	0	1	0	0	0	0	0	8	0	0	0	0	0	0	8	0	5	0	0	1	0	0	0	0	16	0	0	0	2	3	0	0	1	12	2	0	1	0	0	0	0	0	0	0	0	4	0	1
	ASV1913	4	0	0	0	0	0	0	0	0	0	0	0	35	0	0	1	0	0	0	0	9	6	0	34	0	4	19	5	0	0	0	0	0	0	0	0	0	0	0	0	0	0	0	0	0	0	0	0
	ASV1914	0	0	0	0	0	0	0	0	0	0	0	0	0	0	0	0	3	1	0	0	0	0	0	0	5	1	0	0	0	0	0	2	0	0	0	0	1	1	2	0	0	1	3	0	0	1	0	0
	ASV1915	0	0	0	0	0	0	0	0	0	0	0	0	0	0	0	0	0	0	1	0	0	0	0	0	0	0	0	0	0	0	3	7	1	1	5	0	0	0	4	1	0	15	12	6	3	1	0	1
	ASV1916	0	0	0	0	0	0	0	0	0	0	0	0	0	3	0	0	0	4	0	0	0	0	0	0	62	0	0	18	1	0	0	0	0	0	0	0	0	0	0	0	0	0	0	0	0	0	0	0
	ASV1917	0	0	0	0	0	0	0	0	0	0	0	0	0	0	0	0	0	0	0	0	0	0	0	0	0	0	0	0	0	0	0	0	2	0	0	0	0	0	0	0	0	0	0	0	54	11	1	0
	ASV1918	0	0	1	0	1	0	0	0	0	0	2	0	0	0	0	0	0	0	1	0	0	0	0	0	0	0	0	0	0	0	0	0	8	2	1	0	2	0	46	2	2	0	0	0	0	1	0	2
	ASV1919	0	0	0	0	0	2	0	0	0	0	0	0	0	0	2	0	0	0	0	0	0	0	0	0	0	0	0	0	0	0	8	8	0	6	0	0	0	0	0	6	0	5	21	0	0	1	0	22
	ASV1920	0	0	0	0	0	0	0	0	0	0	0	0	0	0	0	0	0	0	1	0	0	0	0	0	0	0	0	0	0	0	0	0	9	0	1	0	0	0	9	1	0	2	3	0	43	4	0	0
	ASV1921	0	0	0	1	0	0	1	0	0	0	0	0	0	0	1	5	0	0	1	0	0	0	0	0	0	0	0	0	0	0	0	0	3	0	0	3	2	2	2	1	0	4	1	2	11	8	0	4
	ASV1922	0	0	2	0	0	1	10	2	0	0	0	0	0	11	0	0	0	0	1	1	2	1	0	0	0	0	0	0	6	0	0	0	0	0	0	0	0	0	6	0	6	0	0	0	0	0	0	0
	ASV1923	0	4	0	0	0	0	1	0	0	0	0	0	8	8	0	2	0	2	0	9	0	0	0	0	0	0	5	0	0	0	0	0	2	3	0	17	16	22	0	0	1	2	0	0	1	0	0	0
	ASV1924	6	1	1	0	0	8	11	5	0	0	0	1	3	12	3	0	0	0	0	1	19	6	1	0	0	0	0	0	11	0	0	1	0	0	0	1	0	21	0	0	0	0	0	0	0	0	0	0
	ASV1925	2	8	0	0	0	0	0	0	0	0	1	0	2	0	7	0	2	0	0	1	0	0	0	0	0	0	23	55	0	7	0	1	0	0	0	1	6	0	0	0	0	0	0	0	0	0	0	0
	ASV1926	0	0	0	0	0	0	0	0	1	1	0	0	0	0	0	0	1	0	0	0	0	0	1	0	0	0	0	0	0	0	0	1	0	3	0	11	16	1	2	9	3	0	0	0	0	1	0	0
	ASV1927	0	0	0	0	0	0	0	0	0	0	0	0	0	10	11	0	0	0	62	30	1	0	0	0	0	0	0	0	0	0	0	0	0	0	0	0	0	0	0	0	0	0	0	0	0	0	0	0
	ASV1928	0	0	0	20	17	0	0	0	0	1	0	0	0	0	1	0	0	2	3	3	0	0	0	3	0	0	2	2	0	0	0	4	0	1	0	1	3	1	1	2	0	0	0	0	0	0	0	2
	ASV1929	0	0	0	0	0	18	4	32	0	0	0	30	1	0	0	0	0	0	0	0	3	0	1	0	0	0	26	0	0	0	0	0	0	0	0	0	0	0	0	0	0	0	0	0	0	1	0	0
	ASV1930	4	0	0	0	0	6	8	0	0	0	0	0	4	36	2	0	1	0	0	1	3	2	2	0	0	0	1	0	0	0	0	0	0	2	0	0	0	0	19	7	5	0	0	0	0	1	0	0
	ASV1931	0	0	0	0	0	0	0	0	0	0	5	0	0	1	0	0	0	0	0	0	0	0	0	0	0	0	0	0	0	0	0	0	1	1	11	0	0	0	1	0	0	5	9	3	0	1	0	13
	ASV1932	0	0	6	0	0	0	3	2	0	1	2	0	1	0	0	0	0	6	6	0	0	0	1	1	1	0	1	0	0	1	0	1	0	0	3	0	0	7	4	0	1	0	0	2	0	1	5	2
	ASV1933	0	0	0	0	0	0	1	0	0	0	1	0	0	0	1	0	0	0	0	0	0	0	0	0	3	0	1	1	0	1	0	40	0	0	0	0	2	0	0	3	0	0	0	0	0	0	0	24
	ASV1934	9	1	0	0	23	4	3	0	0	3	4	0	0	0	1	0	0	0	7	2	0	6	0	0	3	0	3	3	0	6	0	7	1	0	0	0	12	1	2	2	2	0	0	0	0	0	1	1
	ASV1935	0	0	0	0	0	4	0	0	1	2	0	0	0	0	0	0	0	0	22	0	17	2	0	66	0	0	0	0	0	0	0	0	0	1	0	0	0	0	0	0	0	0	0	0	0	0	0	0
	ASV1936	1	2	0	1	0	2	2	0	0	0	0	2	0	0	0	5	1	0	0	0	7	7	2	0	65	0	1	1	5	5	0	0	0	0	7	0	0	0	0	0	0	0	0	0	0	0	0	0
	ASV1937	0	0	0	0	0	0	0	0	0	0	0	0	0	0	0	0	0	0	0	0	0	0	0	0	0	0	0	0	0	0	0	41	0	1	0	0	0	0	0	1	0	0	0	0	0	0	0	0
	ASV1938	2	1	1	0	0	0	0	0	0	60	21	0	3	0	1	0	2	0	0	0	0	0	0	7	0	4	5	3	0	4	0	0	1	0	0	0	0	0	0	0	0	0	0	0	0	0	0	0
	ASV1939	0	0	0	1	102	0	0	0	0	0	0	0	0	0	0	0	0	0	2	9	0	0	0	0	0	0	0	0	0	0	0	0	0	0	0	0	0	0	0	0	0	0	0	0	0	2	0	0
	ASV1940	0	0	0	0	1	0	0	0	0	0	0	0	4	0	0	2	0	0	5	2	0	0	0	0	0	0	0	1	0	0	0	0	2	0	0	5	0	2	7	0	0	0	0	0	0	0	0	0
	ASV1941	0	0	10	0	1	0	0	27	1	1	7	0	1	0	0	0	0	0	0	0	0	0	1	0	0	12	0	0	0	0	0	0	0	1	4	1	0	4	0	1	4	4	2	5	1	0	0	0
	ASV1942	0	0	0	0	0	1	0	0	0	0	0	0	0	0	1	1	0	0	1	0	1	0	0	0	0	0	1	0	1	0	1	0	1	0	1	1	0	0	0	0	0	0	0	0	49	3	1	0
	ASV1943	0	0	0	2	3	0	0	0	6	0	0	0	0	0	0	2	0	0	2	0	0	0	0	0	0	0	0	0	0	0	0	0	4	0	9	0	0	0	17	0	2	12	2	13	2	1	0	2
	ASV1944	0	1	0	1	0	0	0	0	0	3	1	0	0	0	1	2	0	0	0	0	0	0	0	0	0	0	0	0	0	0	0	5	0	0	0	0	2	0	7	2	3	5	6	0	6	10	0	3
	ASV1945	0	0	0	0	0	0	0	103	0	0	1	0	0	1	0	0	0	0	0	0	0	0	9	0	0	0	0	0	0	0	0	0	0	0	0	0	0	0	0	0	2	0	0	0	0	0	0	0
	ASV1946	0	0	0	0	0	0	0	0	0	0	0	0	0	0	2	0	2	0	0	0	0	0	0	0	0	0	0	0	0	0	0	0	1	2	0	0	0	0	0	0	3	18	64	10	0	1	0	0
	ASV1947	6	5	1	0	0	2	0	3	6	3	0	1	1	2	0	11	2	2	9	7	0	4	0	19	11	2	10	2	2	2	0	0	2	0	0	0	0	0	0	0	0	0	0	0	0	0	0	0
	ASV1948	0	0	11	1	1	0	0	0	1	0	4	0	6	0	0	0	1	0	0	0	2	0	1	0	0	8	0	0	0	0	0	3	0	0	4	0	0	2	1	0	17	0	1	6	0	1	2	0
	ASV1949	0	0	0	1	0	0	0	0	0	0	0	0	0	0	0	0	0	0	0	0	0	0	0	0	0	0	0	0	0	0	0	1	6	2	21	5	0	2	0	0	0	0	0	0	0	0	0	0
	ASV1950	7	1	2	0	0	0	0	0	0	0	0	54	8	0	2	0	0	0	0	0	1	9	0	0	1	0	1	0	1	2	4	0	3	0	0	0	0	15	0	0	0	0	0	0	0	0	0	0
	ASV1951	10	1	0	0	0	0	2	0	0	2	1	0	31	0	0	7	6	2	0	1	4	2	0	1	0	0	33	5	4	0	0	1	0	0	0	0	0	0	0	0	0	0	0	0	0	0	0	0
	ASV1952	3	0	1	0	0	1	0	0	0	0	0	26	1	1	3	1	0	0	0	0	1	2	0	0	3	0	1	0	3	1	2	0	0	0	0	0	1	0	0	0	0	0	0	0	29	3	0	0
	ASV1953	1	0	1	0	0	1	0	0	0	0	0	4	9	1	0	0	1	0	0	0	3	17	0	0	4	0	4	0	5	4	5	0	1	2	0	0	1	0	0	0	0	0	0	0	4	0	0	1
	ASV1954	0	0	0	0	0	0	0	0	0	0	0	0	0	2	2	0	0	0	0	0	6	0	1	0	0	0	0	0	0	0	3	0	0	0	0	0	0	0	0	0	0	0	0	0	0	0	0	0
	ASV1955	0	1	2	4	26	0	1	0	1	19	3	0	0	0	1	8	0	0	4	26	3	0	0	0	0	0	0	0	2	1	0	0	0	0	0	0	0	0	0	0	10	0	1	0	0	1	0	0
	ASV1957	0	2	0	22	22	0	0	0	3	13	8	0	0	0	4	0	0	0	7	15	1	1	3	6	0	2	1	2	0	2	0	0	0	0	0	0	0	0	1	0	0	0	0	0	0	0	0	0
	ASV1958	0	0	0	0	0	0	0	0	4	56	7	0	0	0	0	1	2	0	0	1	1	4	0	7	21	1	5	2	3	0	0	0	0	0	0	0	0	0	0	0	0	0	0	0	0	0	0	0
	ASV1959	0	0	0	1	1	1	9	7	0	0	6	0	1	0	3	0	0	0	0	1	1	0	1	2	28	21	2	1	1	18	0	0	0	0	0	0	0	2	0	0	0	0	0	5	0	1	0	0
	ASV1960	0	0	0	0	0	0	0	0	0	0	0	0	1	0	1	0	0	0	0	0	0	0	0	0	0	0	0	0	0	0	0	1	0	0	0	0	0	0	0	0	0	0	0	0	6	12	80	1
	ASV1961	0	1	0	0	3	0	0	0	0	5	2	0	7	0	2	0	3	0	1	3	2	0	0	1	8	0	0	1	1	1	0	4	0	1	0	0	1	1	2	2	1	1	22	1	4	4	0	3
	ASV1962	0	0	0	0	0	0	0	0	0	0	0	0	0	0	0	0	0	0	0	0	0	0	0	0	0	0	0	0	0	0	0	0	1	7	0	0	0	0	3	2	0	20	13	0	11	8	1	1
	ASV1963	0	0	0	2	1	0	0	0	0	0	0	0	0	0	1	0	0	0	0	0	0	0	0	0	0	0	0	0	0	0	0	0	6	0	1	1	0	0	5	1	1	14	12	5	15	7	1	0
	ASV1964	0	0	10	0	0	11	22	19	0	0	0	0	0	4	7	0	0	0	0	1	4	2	2	0	0	0	0	0	3	1	0	0	0	0	0	0	0	14	0	0	5	0	0	0	0	0	0	0
	ASV1965	2	1	0	0	0	0	0	1	0	0	0	0	0	0	2	0	0	0	0	0	33	32	12	0	0	0	0	0	28	0	0	1	0	0	0	2	1	0	0	0	0	0	0	0	0	0	0	0
	ASV1966	0	0	0	30	34	0	0	0	0	0	0	0	0	0	0	1	0	0	42	5	0	0	0	0	0	0	0	0	0	0	0	0	1	0	0	0	0	0	0	0	0	0	0	0	0	0	0	0
	ASV1967	0	0	1	0	0	0	1	0	0	2	0	0	1	0	0	0	0	0	0	0	3	0	9	0	0	0	0	0	0	2	0	1	0	0	13	0	0	0	2	2	19	1	1	17	0	2	1	0
	ASV1968	0	1	1	0	0	0	2	0	0	2	0	0	4	2	1	2	1	0	0	0	7	4	0	1	3	0	1	0	5	6	1	0	3	5	0	1	1	0	0	0	0	5	0	8	7	7	0	2
	ASV1969	0	0	0	0	0	0	0	0	0	0	0	0	0	0	0	0	0	0	0	0	0	0	0	0	0	0	0	0	0	0	0	0	0	0	3	0	0	0	1	0	55	0	0	0	0	0	0	0
	ASV1970	34	26	0	0	0	0	8	0	0	0	0	0	0	0	0	0	0	0	0	1	0	1	0	0	4	0	0	0	23	13	0	0	2	0	1	1	0	0	0	0	0	0	0	0	0	0	0	0
	ASV1971	0	0	0	0	0	0	0	0	0	38	2	0	0	0	1	1	1	0	1	0	0	0	0	37	4	0	18	9	0	0	0	0	0	0	0	0	1	0	0	0	0	0	0	0	0	0	0	0
	ASV1972	0	1	0	0	11	0	0	0	0	11	0	0	0	0	0	0	0	0	0	3	3	0	0	0	0	0	0	2	0	2	0	15	0	1	0	0	0	0	0	0	0	0	0	0	0	0	0	25
	ASV1973	0	0	1	0	1	0	0	0	0	0	0	0	0	1	0	0	0	0	0	0	0	0	1	0	0	0	0	0	0	0	0	0	0	0	1	0	0	0	0	0	0	0	0	0	0	0	0	1
	ASV1974	0	0	0	0	0	0	2	1	0	2	0	0	4	0	2	1	0	0	0	0	0	0	1	1	3	0	0	0	1	11	0	1	0	1	0	0	2	0	1	2	2	15	4	4	3	16	3	10
	ASV1976	1	0	0	0	0	0	0	0	0	0	0	0	0	0	0	1	6	0	0	0	5	1	0	0	0	0	3	3	7	1	1	0	1	1	0	6	2	64	0	0	0	0	0	0	2	0	0	0
	ASV1977	5	2	4	0	0	0	0	0	0	0	0	0	0	0	0	0	3	2	0	0	0	0	0	6	16	4	0	0	17	2	36	7	0	0	1	0	0	1	4	0	0	1	0	0	0	0	0	0
	ASV1978	0	2	0	1	4	0	4	0	2	8	1	0	4	0	4	14	8	2	1	4	0	1	1	5	7	1	5	2	0	4	0	0	0	1	0	2	0	1	4	3	0	0	0	0	0	0	0	1
	ASV1979	0	0	0	0	0	0	0	0	0	0	0	0	0	0	0	0	0	0	0	0	0	0	0	0	0	0	0	0	0	0	0	2	6	7	0	0	0	0	0	4	0	2	1	0	1	2	0	0
	ASV1980	0	1	0	0	0	0	0	0	1	23	3	0	0	0	2	3	7	0	0	0	0	1	0	0	13	1	0	4	2	1	0	3	0	9	0	0	0	0	0	3	0	1	5	0	0	0	0	0
	ASV1981	2	0	0	0	0	1	0	0	0	0	0	10	2	0	0	3	1	0	0	0	0	4	0	0	1	0	2	0	2	0	5	0	3	0	5	0	0	0	0	0	0	1	1	7	5	3	6	0
	ASV1982	58	1	6	0	0	6	1	0	0	0	0	0	0	0	1	0	0	0	0	0	2	2	0	1	11	0	9	3	4	0	0	0	0	0	1	0	0	0	0	0	0	0	0	0	0	0	0	0
	ASV1983	0	0	0	0	0	0	1	0	0	0	2	0	0	0	4	0	2	0	0	0	0	1	0	0	1	0	0	0	0	0	0	0	1	50	0	0	0	0	0	5	0	0	1	1	1	6	0	0
	ASV1984	0	0	0	0	0	0	0	0	0	5	0	0	0	0	0	0	0	0	0	0	0	0	0	0	0	0	1	0	0	0	1	0	0	1	0	0	0	0	1	0	0	40	37	21	1	0	0	0
	ASV1985	0	1	1	0	2	3	4	7	0	0	0	0	2	10	17	2	0	0	0	2	10	0	9	0	0	0	0	0	19	0	0	0	0	0	0	1	0	1	2	1	13	0	0	0	0	0	0	0
	ASV1986	1	0	0	0	0	29	21	2	0	0	0	0	0	28	0	0	0	0	0	2	26	0	0	0	0	0	0	0	5	0	0	0	0	0	0	0	0	0	0	0	0	0	0	0	0	0	0	0
	ASV1987	0	0	0	0	0	0	0	0	0	0	0	0	0	0	0	0	0	0	0	0	0	0	0	0	0	0	0	0	0	0	0	0	1	0	10	0	0	0	0	0	0	22	27	13	0	0	0	0
	ASV1988	1	2	1	0	0	0	1	0	0	0	0	0	0	1	1	0	1	0	0	1	4	0	1	0	33	39	0	0	0	2	0	2	0	1	2	2	0	0	0	0	2	3	0	2	0	0	0	0
	ASV1989	0	0	109	0	0	0	0	0	0	0	0	0	0	0	0	0	0	3	0	0	0	0	0	0	0	0	0	0	0	1	0	0	0	0	0	0	0	0	0	0	0	0	0	0	0	0	0	0
	ASV1990	0	0	0	0	0	0	0	0	0	0	0	0	0	1	4	0	1	0	0	0	1	0	0	0	0	0	1	0	0	0	0	0	0	0	2	0	1	89	0	1	1	0	0	0	0	1	2	1
	ASV1991	0	0	0	16	4	1	1	0	26	6	1	0	0	0	0	8	1	1	6	1	0	0	0	26	1	0	0	0	1	0	0	0	0	4	0	0	0	0	0	1	0	0	0	0	0	2	0	0
	ASV1992	0	0	0	0	0	0	0	0	0	0	0	0	0	0	1	0	0	0	0	0	0	0	0	0	0	0	0	0	0	0	0	0	0	0	0	11	62	1	0	0	0	0	0	0	0	0	0	0
	ASV1993	0	0	7	0	0	0	1	2	3	0	0	0	0	0	2	0	0	0	0	1	0	0	0	0	0	0	0	0	0	0	2	1	0	0	0	1	1	3	0	0	4	15	3	39	1	3	5	1
	ASV1994	1	0	2	2	2	0	0	0	1	2	0	0	0	2	0	1	0	0	0	0	0	0	0	0	0	0	1	1	0	0	3	5	0	0	0	20	4	2	0	0	0	0	0	0	0	0	0	28
	ASV1995	1	1	4	0	0	1	0	3	0	0	1	2	0	0	3	5	2	11	0	0	2	2	0	0	3	0	2	6	3	4	1	1	4	5	5	0	0	3	0	0	0	0	1	0	4	5	0	0
	ASV1996	0	0	0	0	2	0	0	0	0	0	0	0	0	0	0	0	0	0	1	0	0	0	0	0	0	0	0	0	0	0	0	0	7	8	3	25	5	0	2	0	0	0	0	0	0	0	0	1
	ASV1997	6	1	0	0	0	0	0	0	0	0	0	0	1	0	0	0	0	0	11	0	60	32	0	0	0	0	0	0	0	0	0	0	0	0	0	0	0	0	0	0	0	0	0	0	0	0	0	0
	ASV1998	1	0	5	2	0	0	0	0	3	3	8	2	1	0	1	7	0	2	24	0	3	0	0	20	0	6	17	0	0	1	0	0	1	0	0	0	0	0	0	0	0	0	0	0	2	0	0	0
	ASV1999	8	1	1	3	1	1	0	0	4	0	1	0	13	0	0	15	1	28	1	0	0	0	0	9	0	2	18	1	1	0	0	0	2	0	0	0	0	0	0	0	0	0	0	0	0	1	0	0
	ASV2000	0	0	0	0	0	0	0	0	0	0	0	0	0	0	0	0	0	0	0	0	0	0	0	0	0	0	0	0	0	0	0	0	0	12	7	0	0	0	0	0	0	0	0	0	0	0	0	0
	ASV2001	0	0	0	0	0	0	0	0	0	0	0	0	0	0	0	0	2	0	0	0	0	1	0	0	51	4	0	0	1	0	0	0	0	0	0	0	0	0	0	0	0	0	0	0	0	0	0	0
	ASV2002	0	2	21	0	0	1	0	0	0	0	0	0	1	0	1	0	0	0	0	0	0	0	0	1	11	3	0	1	0	0	0	0	0	0	1	0	0	0	1	1	10	3	5	19	0	9	5	1
	ASV2003	0	2	13	0	0	1	1	0	0	0	0	0	0	0	2	0	0	2	1	0	0	3	0	0	3	0	4	0	15	7	6	2	1	3	0	2	0	5	0	0	0	0	0	0	4	2	0	10
	ASV2004	1	1	0	0	0	0	1	0	0	0	0	0	0	15	1	0	1	0	1	0	5	0	0	0	0	0	4	0	0	0	0	0	0	0	0	1	7	0	0	0	0	0	0	0	13	6	0	0
	ASV2005	0	0	0	1	0	0	0	0	0	0	0	0	0	0	5	5	4	14	0	0	0	0	0	0	0	0	0	0	0	0	0	0	1	1	0	1	0	68	1	2	0	0	2	0	0	0	2	1
	ASV2006	0	0	0	0	0	1	2	0	0	0	0	0	0	0	2	0	0	0	0	5	0	0	0	0	0	0	0	1	0	0	0	3	0	0	0	2	0	15	12	6	2	3	2	7	14	9	1	1
	ASV2007	1	2	0	0	0	0	0	0	0	0	0	0	0	0	0	0	0	0	0	0	0	0	0	0	0	0	0	0	0	0	0	0	0	1	1	0	0	0	0	0	72	0	0	0	0	1	0	0
	ASV2009	0	0	0	0	0	4	3	0	0	0	2	0	0	0	0	0	1	9	0	0	15	1	10	0	0	4	0	0	1	0	0	0	0	1	2	0	0	2	3	2	0	0	3	1	0	0	3	2
	ASV2010	0	0	1	0	0	0	0	0	0	0	2	0	0	0	0	0	0	0	0	0	2	0	0	0	0	0	0	0	1	0	0	5	2	0	2	0	0	0	2	0	4	14	0	43	1	1	0	3
	ASV2011	2	1	1	0	0	0	0	1	0	0	0	0	0	0	0	2	0	12	0	0	0	0	0	0	0	0	0	0	0	0	2	5	1	0	0	0	0	0	29	7	10	0	0	0	0	0	0	25
	ASV2012	0	0	0	0	0	0	0	0	0	0	0	0	0	0	0	0	0	0	0	0	0	0	0	0	0	0	0	0	0	0	0	0	0	0	0	0	0	0	0	2	0	0	0	0	0	64	0	0
	ASV2013	0	1	0	0	6	0	0	0	0	22	2	0	78	1	0	0	0	0	0	0	0	0	0	0	0	0	1	0	0	1	0	0	0	0	0	0	0	0	0	0	0	0	0	0	0	0	0	0
	ASV2014	0	0	0	0	0	0	0	0	0	0	0	0	0	0	0	0	0	0	0	0	0	0	0	0	0	0	0	2	0	0	0	0	11	4	5	0	0	0	0	0	0	0	0	0	1	0	0	0
	ASV2015	0	0	0	0	9	0	0	0	0	0	0	0	1	0	1	0	3	0	0	0	0	0	0	0	7	0	0	0	0	0	0	0	1	7	0	0	0	0	0	1	0	11	17	0	0	0	0	0
	ASV2016	0	0	0	0	0	0	0	0	0	11	0	0	0	0	5	0	0	0	0	0	0	0	0	1	0	0	11	0	0	0	0	0	0	0	0	0	12	0	0	0	0	0	0	0	0	0	0	29
	ASV2017	0	0	0	0	1	1	0	4	0	0	0	0	0	0	0	0	0	0	1	2	7	0	8	0	0	0	0	0	0	0	0	0	0	0	0	0	0	4	0	0	4	0	0	0	0	0	0	0
	ASV2018	0	0	0	0	0	25	11	3	0	0	0	0	0	22	0	0	0	0	0	0	40	6	2	1	0	0	0	0	0	0	0	0	0	1	0	0	0	0	0	0	0	0	0	0	0	0	0	0
	ASV2019	0	0	0	0	0	6	4	1	0	0	0	0	0	3	2	0	0	1	1	1	2	0	3	0	0	0	0	0	0	0	0	0	0	0	0	0	0	39	0	1	18	0	0	0	0	0	0	0
	ASV2020	1	0	0	1	0	2	2	0	0	1	0	0	0	0	3	0	0	0	0	0	0	7	0	0	15	0	5	1	6	8	0	0	0	0	0	0	0	0	1	0	0	16	8	7	1	1	0	0
	ASV2021	2	0	0	0	0	0	0	0	0	0	0	93	9	0	0	0	0	0	0	0	0	0	0	1	0	0	6	0	0	0	0	0	0	0	0	0	0	0	0	0	0	0	0	0	0	0	0	0
	ASV2022	0	0	0	0	0	4	0	0	0	0	0	0	1	2	7	1	0	0	1	2	2	0	0	0	0	0	0	0	0	2	14	0	0	0	0	1	0	51	0	0	0	0	0	1	0	0	2	0
	ASV2023	0	1	1	0	0	1	1	0	0	0	1	0	0	0	0	1	5	0	0	0	1	0	0	0	0	0	1	1	0	0	0	0	1	4	0	0	1	0	0	4	0	23	20	2	6	0	0	0
	ASV2024	0	0	4	0	0	0	2	7	0	1	4	0	0	0	1	0	4	0	5	0	0	0	0	0	15	4	0	0	0	2	3	14	0	1	0	1	0	2	0	7	0	0	0	0	0	1	0	8
	ASV2025	1	0	0	0	0	0	0	0	0	5	0	0	1	0	1	1	8	0	1	0	0	0	0	0	0	0	0	1	0	0	0	1	1	4	0	0	6	2	0	4	0	0	8	0	0	3	0	0
	ASV2026	0	0	5	0	0	0	0	0	0	0	13	0	0	2	3	0	0	7	9	1	0	1	2	3	0	0	9	0	0	0	0	0	1	0	0	0	0	0	2	2	5	20	12	0	0	0	0	0
	ASV2027	5	4	0	0	0	2	0	0	0	2	0	1	4	0	2	0	1	0	0	0	5	15	0	3	3	0	1	3	7	9	0	0	1	1	2	2	0	3	0	0	0	0	0	0	0	0	0	0
	ASV2028	0	0	0	0	0	3	0	2	0	0	0	0	0	0	7	0	0	0	0	2	1	1	0	0	7	0	0	5	0	4	22	3	0	1	0	1	2	0	1	0	0	3	2	2	9	3	1	2
	ASV2029	0	0	0	4	0	0	1	0	0	0	0	0	3	0	0	0	0	0	1	0	0	0	0	0	0	0	2	1	0	0	0	0	1	0	1	0	0	0	11	3	1	1	0	0	0	0	0	4
	ASV2030	0	0	0	0	0	0	0	0	0	0	0	0	0	0	0	0	0	0	0	0	0	0	0	0	0	0	0	0	0	0	4	5	2	2	1	4	4	0	5	1	1	2	2	1	0	4	0	15
	ASV2031	0	0	0	0	0	0	0	0	0	0	0	0	0	1	0	0	0	0	0	0	4	0	6	0	0	5	0	0	0	0	1	0	4	2	0	0	0	2	3	4	4	1	1	20	2	1	2	1
	ASV2032	0	0	5	0	0	0	1	0	0	0	0	0	1	1	2	2	0	1	0	0	2	0	2	1	0	0	0	0	1	0	0	0	1	1	0	0	1	3	0	5	4	0	1	2	4	8	8	0
	ASV2033	0	0	0	0	0	0	4	0	0	2	0	0	5	0	1	2	0	1	1	0	0	0	0	0	0	0	0	0	0	0	0	3	1	1	0	0	0	2	3	6	0	2	2	1	0	4	5	1
	ASV2034	0	0	0	5	0	0	0	0	0	1	2	0	0	0	0	0	4	3	0	0	1	0	2	1	2	0	0	0	1	0	0	2	0	0	0	0	0	1	4	1	18	6	1	1	0	1	2	0
	ASV2035	1	2	1	0	0	0	1	0	0	11	0	0	0	0	1	1	3	3	0	1	1	10	0	1	3	0	0	0	2	2	0	2	0	0	0	0	3	0	0	6	0	2	4	0	0	3	0	0
	ASV2036	0	0	0	0	4	0	0	0	2	2	0	0	3	0	0	2	0	0	6	3	16	0	0	66	1	0	3	2	1	1	0	0	0	0	0	0	0	0	0	0	0	0	0	0	0	0	0	0
	ASV2037	0	0	0	0	0	1	2	0	7	14	4	0	0	0	0	0	0	0	0	0	2	25	0	0	11	0	0	1	9	19	0	0	0	6	0	0	0	0	0	0	0	0	0	0	0	3	0	0
	ASV2038	0	0	0	0	0	0	0	0	0	0	0	0	0	0	0	3	0	1	0	1	0	0	0	0	0	0	0	0	0	0	1	1	0	0	0	0	0	0	1	1	0	0	2	3	2	2	54	0
	ASV2039	1	0	0	0	0	0	1	0	5	4	0	0	0	0	0	6	0	0	0	0	1	0	0	0	1	0	1	0	15	3	0	0	1	0	0	0	0	0	0	1	0	0	0	1	17	1	0	0
	ASV2040	0	0	0	0	1	0	1	0	0	0	0	0	0	0	0	0	0	0	0	0	0	0	0	0	0	0	0	0	0	0	0	0	0	0	0	0	0	0	1	3	0	4	9	0	24	3	0	0
	ASV2041	0	0	0	0	0	0	2	0	0	0	0	0	1	2	0	0	0	0	1	0	6	0	0	0	0	0	0	0	1	0	0	1	0	0	0	4	0	12	1	0	2	0	0	0	0	0	0	0
	ASV2042	1	0	4	0	0	2	2	14	0	0	0	0	0	2	0	0	0	0	0	2	18	1	6	0	0	0	0	0	4	0	0	0	0	0	0	0	1	1	0	1	38	0	0	0	0	0	0	0
	ASV2043	0	0	0	0	0	0	0	0	2	4	26	0	0	0	0	0	0	0	0	0	0	0	0	0	0	0	0	0	0	0	0	0	0	0	9	0	0	0	1	10	55	0	0	0	0	0	3	0
	ASV2044	0	2	18	0	12	1	13	0	0	0	1	0	5	1	0	0	1	7	3	0	3	0	0	0	0	0	0	0	0	1	0	3	0	1	0	0	0	2	0	0	4	9	3	1	0	0	5	0
	ASV2045	0	0	0	2	0	0	2	0	65	2	0	0	2	0	0	1	0	0	4	0	2	0	0	21	0	3	0	0	0	0	0	0	0	0	0	1	0	0	0	0	0	0	1	0	1	0	0	0
	ASV2046	0	0	0	0	0	0	0	0	0	0	0	0	0	0	0	0	0	0	0	0	0	0	0	0	0	0	0	0	0	0	0	0	2	0	2	33	1	1	4	1	1	0	0	0	0	0	0	0
	ASV2047	0	0	0	0	0	0	0	0	0	1	0	0	0	0	2	0	0	0	0	0	0	0	0	0	0	0	1	0	0	0	0	0	3	3	0	2	6	3	12	0	0	0	2	0	0	5	0	6
	ASV2048	0	0	0	0	0	2	3	9	0	1	0	0	7	0	2	0	2	0	1	3	1	0	1	0	0	0	0	0	0	0	2	1	1	1	3	1	1	0	2	3	1	7	2	1	5	8	0	5
	ASV2049	0	0	0	16	57	0	0	0	0	6	0	0	1	0	0	0	0	0	2	3	0	0	0	0	0	0	0	0	0	1	0	0	4	0	0	4	0	0	2	0	0	0	0	0	0	0	0	0
	ASV2050	1	0	0	0	0	0	0	0	0	0	0	0	1	0	1	0	1	0	0	0	0	1	0	0	0	0	0	0	0	0	0	6	3	5	1	4	5	1	2	4	1	4	5	0	4	13	0	0
	ASV2051	0	0	0	4	0	1	3	1	5	0	0	0	1	0	0	0	0	0	68	2	0	0	0	2	0	0	1	0	7	0	0	0	0	0	0	0	0	0	1	0	0	0	1	0	0	0	0	0
	ASV2052	0	1	8	0	0	10	20	1	0	0	0	0	1	1	2	0	0	0	0	4	0	0	0	0	0	0	0	0	0	0	2	7	2	1	0	0	0	2	2	1	16	0	1	0	1	7	10	0
	ASV2053	0	0	0	1	0	0	0	0	1	0	2	0	0	0	0	2	0	0	1	0	0	0	0	0	0	0	2	0	0	0	0	0	0	0	79	0	0	0	0	1	14	0	0	0	0	0	0	0
	ASV2054	0	0	0	0	0	0	1	0	0	0	0	0	0	0	0	0	0	0	0	0	0	0	0	0	7	0	1	0	1	2	0	0	0	0	0	25	66	7	0	0	0	0	0	0	0	0	1	0
	ASV2055	0	1	11	7	0	0	0	0	1	0	4	0	1	1	0	0	0	1	1	0	3	0	4	1	1	2	0	0	0	1	0	1	0	0	2	0	1	0	2	0	7	1	2	4	0	0	1	0
[truncated: 4,493 more rows]
[truncated: 24 more columns]

## Sheet: Table_S3
	Table S3. PERMANOVA using adonis function on 16S rRNA Amplicon Sequence Variants (ASV).
	Factor	Degrees of freedom	Sums of Squares	Mean Squares	F model	R2	p-val
	Species	1	2.15306	2.15306	6.34851	0.0869797	0.001
	Compartment	2	2.09256	1.04628	3.08506	0.0845356	0.001																	.
	Treatment	1	0.363654	0.363654	1.07227	0.0146909	0.297																		.
	Species*Compartment	2	0.978591	0.489295	1.44273	0.0395332	0.009
	Species*Treatment	1	0.343075	0.343075	1.01159	0.0138596	0.421																	.
	Compartment*Treatment	2	0.430442	0.215221	0.634599	0.017389	1
	Species*Treatment*Treatment	2	0.417582	0.208791	0.61564	0.0168695	1
	Total	53	17.9747	0.339145		0.726143
	Residuals	64	24.7536			1
	PERMANOVA pairwise comparisons between species within compartments
	pairs	Degrees of freedom	Sums of Squares	F model	R2	p-val	adjusted p-val
	Tissue: Goniastrea vs Porites	1	0.511493	1.45563	0.195239	0.014	0.0175
	Endolihic band: Goniastrea vs Porites	1	0.731294	1.95256	0.163359	0.003	0.0075
	Skeleton: Goniastrea vs Porites	1	0.632282	1.95099	0.163249	0.004	0.0075
	PERMANOVA pairwise comparisons between Compartments whithin each species
	pairs	Degrees of freedom	Sums of Squares	F model	R2	p-val	adjusted p-val
	Goniastrea: Endolithic band vs Tissue	1	0.431381	1.08477	0.134175	0.352	0.377143
	Goniastrea: Endolithic band vs Skeleton	1	0.352243	0.916555	0.0839601	0.562	0.562
	Goniastrea: Tissue vs Skeleton	1	0.500402	1.37268	0.163948	0.011	0.0165
	Porites: Endolithic band vs Tissue	1	0.634567	1.86032	0.171295	0.003	0.0075
	Porites: Endolithic band vs Skeleton	1	0.353593	1.12501	0.101125	0.313	0.361154
	Porites: Tissue vs Skeleton	1	0.763348	2.45593	0.21438	0.004	0.0075
	PERMANOVA pairwise comparisons between treatments within species and compartments
	pairs	Degrees of freedom	Sums of Squares	F model	R2	p-val	adjusted p-val
	Goniastrea tissue: control vs heat	1	0.28261	0.28261	0.78707	0.16442	0.7
	Goniastrea endolithic band: control vs heat	1	0.3437	0.34367	0.93023	0.08511	0.553
	Goniastrea skeleton: control vs heat	1	0.2938	0.29382	0.851	0.07843	0.715
	Porites tissue: control vs heat	1	0.2551	0.25508	0.74817	0.07675	0.885
	Porites endolithic band: control vs heat	1	0.201	0.20102	0.58897	0.05562	0.945
	Porites skeleton: control vs heat	1	0.17752	0.17752	0.61008	0.0575	0.956

## Sheet: Table_S4
	Table S4. Metagenomic assembly statistics
	Overall stats	Number of contigs (>0bp)	12696573
		Total length (bp)	6018693498
		Number of ORFs	15470036
		Number of ORFs > 500 bp	3493222
		N50 (ORFs > 500 pb)	840
		Assembly length (ORFs > 500 pb) (bp)	2961429774
	Annotation	Number of annotated taxonomical categories (families)	1644 (1307)
		Number of annotated KEGG ortologs (KO)	15213
		Number annotated L3 KEGG pathways	457

## Sheet: Table_S5
	Table S5. PERMANOVA using adonis function on taxonomical families identified from the gene-centric metagenomic approach.
	Factor	Degrees of freedom	Sums of Squares	Mean Squares	F model	R2	p-val
	Species	1	167850	167850	9.97393	0.177069	0.001
	Compartment	1	29628.1	29628.1	1.76055	0.0312553	0.025																	.
	Treatment	1	18774.4	18774.4	1.11561	0.0198055	0.264																		.
	Species*Compartment	1	17763.3	17763.3	1.05552	0.0187389	0.301
	Species*Treatment	1	18585.4	18585.4	1.10438	0.0196061	0.225																	.
	Compartment*Treatment	1	11222.7	11222.7	0.666871	0.0118391	0.966
	Species*Treatment*Treatment	1	10959.1	10959.1	0.651206	0.011561	0.976
	Total	40	673156	16828.9		0.710126
	Residuals	47	947939			1
	PERMANOVA pairwise comparisons between species within compartments
	pairs	Degrees of freedom	Sums of Squares	F model	R2	p-val	adjusted p-val
	Endolihic band: Goniastrea vs Porites	1	67682.6	3.86609	0.278816	0.004	0.024
	Skeleton: Goniastrea vs Porites	1	41231.9	2.28852	0.186232	0.004	0.024
	PERMANOVA pairwise comparisons between Compartments whithin each species
	pairs	Degrees of freedom	Sums of Squares	F model	R2	p-val	adjusted p-val
	Goniastrea: Endolithic band vs skeleton	1	18434.3	1.07249	0.0968607	0.308	1
	Porites: Endolithic band vs skeleton	1	18545.3	1.01146	0.0918551	0.398	1
	PERMANOVA pairwise comparisons between treatments within species and compartments
	pairs	Degrees of freedom	Sums of Squares	F model	R2	p-val	adjusted p-val
	Goniastrea endolithic band: control vs heat	1	13068.5	0.804264	0.0744395	0.845	1
	Goniastrea skeleton: control vs heat	1	19167.4	1.11496	0.100311	0.253	1
	Porites endolithic band: control vs heat	1	13153.2	0.780616	0.0724092	0.894	1
	Porites skeleton: control vs heat	1	14152.5	0.831248	0.0767453	0.797	1

## Sheet: Table_S6
	Table S6. Shannon alpha diversity of metagenomic families bewteen species, compartments and treatments.
		Sums of Squares	Mean Squares	NumDF	DenDF	F value	p-val
	Treatment	0.315	0.315	1	30	2.9628	0.095497
	Species	1.7863	1.7863	1	10	16.8015	0.002148
	Compartment	4.2402	4.2402	1	30	39.8825	5.796e-07
	Treatment:Species	0.1556	0.1556	1	30	1.4637	0.235783
	Treatment:Compartment	0.0015	0.0015	1	30	0.0145	0.904963
	Species:Compartment	0.1578	0.1578	1	30	1.4841	0.232624
	Treatment:Species:Compartment	0.0659	0.0659	1	30	0.6201	0.437197
	Pairwise comparisons between species per compartments.
	Compartment	contrast	estimate	SE	df	t.ratio	p.value
	Endolithic band	Goniastrea - Porites	0.53	0.231	15.3	2.297	0.0362
	Skeleton	Goniastrea - Porites	0.611	0.231	15.3	2.648	0.0361
	Pairwise comparisons between compartments per species.
	Compartment	contrast	estimate	SE	df	t.ratio	p.value
	Goniastrea	Endolithic band - Skeleton	-0.624	0.153	10	-4.065	0.0045
	Porites	Endolithic band - Skeleton	-0.543	0.153	10	-3.536	0.0054
	Pairwise comparisons between treatments per species and compartments
	Species	Compartment	contrast	estimate	SE	df	t.ratio	q-value
	Goniastrea	Endolithic band	Control - Heat	-0.1904	0.188	30	-1.012	0.6396
	Porites	Endolithic band	Control - Heat	-0.1109	0.188	30	-0.589	0.7468
	Goniastrea	Skeleton	Control - Heat	-0.3614	0.188	30	-1.919	0.2579
	Porites	Skeleton	Control - Heat	0.0146	0.188	30	0.078	0.9385

## Sheet: Table_S7
	Table S7. Differencially abundant analysis of metagenomic families, 16S ASVs, KEGG orthologs and L3 patwhays, and MAGs between species and treatments
	Differentially abundant analysis of 1644 taxonomic categories comparing species
	Contrast	Compartment	Families	Enriched in Goniastrea	Enriched in Porites
	Goniastrea vs Porites	endolithic band	631	313	318
	Goniastrea vs Porites	skeleton	422	181	241
	Differentially abundant analysis of 1644 taxonomic categories comparing treatments
	Contrast	Treatment	Families	Enriched in control	Enriched in heat
	Control vs heat	Goniastrea endolithic band	8	8	0
	Control vs heat	Goniastrea skeleton	268	256	12
	Control vs heat	Porites endolithic band	25	19	6
	Control vs heat	Porites skeleton	21	16	5
	Differentially abundant analysis of 6,491 16S rRNA ASVs comparing species
	Contrast	Compartment	ASVs	Enriched in Goniastrea	Enriched in Porites
	Goniastrea vs Porites	endolithic band	667	572	95
	Goniastrea vs Porites	skeleton	937	819	118
	Differentially abundant analysis of 6,491 16S rRNA ASVs comparing treatments
	Contrast	Treatment	ASVs	Enriched in control	Enriched in heat
	Control vs heat	Goniastrea endolithic band	110	104	6
	Control vs heat	Goniastrea skeleton	464	455	9
	Control vs heat	Porites endolithic band	215	215	0
	Control vs heat	Porites skeleton	240	234	6
	Differentially abundant analysis of 457 KEGG L3 catagories comparing species
	Contrast	Compartment	L3 categories	enriched in Goniastrea	enriched in Porites
	Goniastrea vs Porites	endolithic band	167	94	73
	Goniastrea vs Porites	skeleton	146	14	132
	Differentially abundant analysis of 457 KEGG L3 catagories comparing treatments
	Contrast	Treatment	L3 categories	enriched in control	enriched in heat
	Control vs heat	Goniastrea endolithic band	3	1	2
	Control vs heat	Goniastrea skeleton	157	83	74
	Control vs heat	Porites endolithic band	0	0	0
	Control vs heat	Porites skeleton	2	0	2
	Differentially abundant analysis of 15214 KEGG Kos comparing species
	Contrast	Compartment	KOs	enriched in Goniastrea	enriched in Porites
	Goniastrea vs Porites	endolithic band	6292	5263	1029
	Goniastrea vs Porites	skeleton	3975	1220	2755
	Differentially abundant analysis of 15214 KEGG Kos comparing treatments
	Contrast	Treatment	KOs	enriched in control	enriched in heat
	Control vs heat	Goniastrea endolithic band	250	113	137
	Control vs heat	Goniastrea skeleton	2855	2770	85
	Control vs heat	Porites endolithic band	714	680	34
	Control vs heat	Porites skeleton	355	248	107
	Differentially abundant analysis of 160 L3 metabolism catagories comparing species
	Contrast	Compartment	L3 categories	enriched in Goniastrea	enriched in Porites
	Goniastrea vs Porites	endolithic band	70	57	13
	Goniastrea vs Porites	skeleton	26	5	21
	Differentially abundant analysis of 160 L3 metabolism catagories comparing treatments
	Contrast	Treatment	L3 categories	enriched in control	enriched in heat
	Control vs heat	Goniastrea endolithic band	1	0	1
	Control vs heat	Goniastrea skeleton	62	7	55
	Control vs heat	Porites endolithic band	0	0	0
	Control vs heat	Porites skeleton	1	0	1
	Differentially abundant analysis of 3975 metabolism KEGG orthologs comparing species
	Contrast	Compartment	KOs	enriched in Goniastrea	enriched in Porites
	Goniastrea vs Porites	endolithic band	1605	1443	162
	Goniastrea vs Porites	skeleton	705	215	490
	Differentially abundant analysis of 3975 metabolism KEGG orthologs comparing treatmetns
	Contrast	Treatment	KOs	enriched in control	enriched in heat
	Control vs heat	Goniastrea endolithic band	68	21	47
	Control vs heat	Goniastrea skeleton	383	352	31
	Control vs heat	Porites endolithic band	115	102	13
	Control vs heat	Porites skeleton	65	47	18
	Differentially abundant analysis of 75 MAGs comparing species
	Contrast	Compartment	MAGs	enriched in Goniastrea	enriched in Porites
	Goniastrea vs Porites	endolithic band	43	30	13
	Goniastrea vs Porites	skeleton	36	15	21
	Differentially abundant analysis of 75 MAGs comparing treatments
	Contrast	Treatment	MAGs	Enriched in control	Enriched in heat
	Control vs heat	Goniastrea endolithic band	1	0	1
	Control vs heat	Goniastrea skeleton	2	1	1
	Control vs heat	Porites endolithic band	4	4	0
	Control vs heat	Porites skeleton	0	0	0

## Sheet: Table_S8
	Table S8. Bacterial Metagenome-Assembled Genome (MAGs) recovered from coral endolithic metagenomes
	MAG	Phylum	Class	Order	Family	Genus	Species	Closest genome	ANI %	AAI %	Completeness (%)	Contamination (%)	Genome size (bp)	Contig number	N50	mean contig length (bp)	longest contig length (bp)	GC (%)	GC st (%)	Coding density (%)	Number of predicted genes	Enrichment: species	Enrichment: treatment
	Endolith.101	Desulfobacterota	Desulfobacteria	Desulfobacterales	Desulfobacteraceae	Desulfobacter		GCA_003538835.1	77.8	74.48	92.03	6.92	6617438	1301	10748	5086	56034	44.87	6.4	88.45	6652	Goniastrea's endolithic band	None
	Endolith.106	Bacteroidota	Bacteroidia	Bacteroidales	UBA10428	UBA10428		GCA_003508755.1	75.28	74.94	88.57	5.96	6938699	1994	4497	3479	18786	36.63	4.24	87.78	6502	Goniastrea's endolithic band	None
	Endolith.120	Proteobacteria	Gammaproteobacteria	Pseudomonadales	Ketobacteraceae	GCA-2748575		GCA_002748575.1	77.5	91.33	98.67	3.28	6629196	911	17251	7276	79212	44.84	8.52	90.1	6323	Porites' endolithic band	None
	Endolith.124	Desulfobacterota	Desulfobacteria	Desulfobacterales	Desulfobacteraceae	Desulfobacter		GCA_003538835.1	78.86	63.25	78.57	3.57	6569353	611	16298	10751	79432	51.72	2.77	90.15	6107	None	None
	Endolith.130	Proteobacteria	Alphaproteobacteria	Minwuiales	Minwuiaceae			GCF_002924445.1	76.94	83.12	93.63	9.28	6410251	1319	6795	4859	34708	65.11	2.41	89.91	7157	None	None
	Endolith.131	Desulfobacterota	Desulfobacteria	Desulfobacterales	Desulfobacteraceae			N/A	N/A	84.31	95.7	9.27	6294052	833	14454	7555	93934	47.93	6.65	88.3	6132	Goniastrea's endolithic band	None
	Endolith.138	Planctomycetota	Planctomycetes	Pirellulales	Pirellulaceae	Rubripirellula		N/A	N/A	61.19	80.07	7.86	6243379	2264	3291	2757	20098	57.7	3.09	89.34	6362	Goniastrea's endolithic band and Porites' skeleton	None
	Endolith.141	Desulfobacterota	Desulfobacteria	Desulfobacterales	Desulfobacteraceae	Desulfobacter		GCA_003538835.1	83.76	60.42	83.74	5.85	6104592	1312	6408	4652	34959	53.26	4.16	91.3	6080	None	None
	Endolith.144	Proteobacteria	Gammaproteobacteria	Pseudomonadales	Oleiphilaceae	Oleiphilus	O. messinensis	GCF_002162375.1	96.92	89.27	91.42	3.76	6094568	893	8849	6824	43034	48.02	2.28	88.43	5974	None	None
	Endolith.147	Bacteroidota	Bacteroidia	Bacteroidales	Marinilabiliaceae	Carboxylicivirga		GCA_002429115.1	78.67	77.3	95.79	2.83	6041247	739	12234	8174	52480	38.76	2.45	87.88	5040	None	None
	Endolith.149	Proteobacteria	Alphaproteobacteria	Kiloniellales				N/A	N/A	85.93	97.72	9.4	5949280	615	17387	9673	68606	68.31	3.46	86.99	5914	Goniastrea's endolithic band	None
	Endolith.159	Proteobacteria	Alphaproteobacteria	UBA8366	UBA8366			N/A	N/A	63.59	80.86	8.51	5875283	1357	5210	4329	52432	63.6	2.64	88.69	6485	Goniastrea's endolithic band	None
	Endolith.160	Verrucomicrobiota	Verrucomicrobiae	Verrucomicrobiales	DEV007	Arctic95D-9		N/A	N/A	87.64	98.98	3.56	5851474	548	18101	10677	61245	55.13	3.27	92.57	5054	None	None
	Endolith.161	Bacteria candidate phyla KSB1	UBA2214	CR04bin15				N/A	N/A	72.1	81.94	3.91	5773951	1495	4883	3862	31482	49.97	3.28	89.31	5997	Porites' skeleton	None
	Endolith.172	Proteobacteria	Alphaproteobacteria	Rhizobiales	Methyloligellaceae			N/A	N/A	81.98	93.32	5.92	5368447	903	9088	5945	61864	66.74	2.72	86.96	5475	Goniastrea's endolithic band	None
	Endolith.175	Bacteroidota	Bacteroidia	Flavobacteriales	Crocinitomicaceae			N/A	N/A	96.77	100	2.8	5425786	404	33612	13430	145225	37.75	9.24	92.68	5159	None	Porite's endolithic band
	Endolith.179	Myxococcota	Polyangia	Polyangiales				N/A	N/A	79.78	95.32	4.6	5415452	608	17581	8906	103248	64.92	4.6	88.59	4821	Porites' skeleton	None
	Endolith.183	Spirochaetota	GWE2-31-10	GWE2-31-10	GWE2-31-10			GCA_001829315.1	75.5	76.49	90.8	4.45	5307539	735	10211	7221	47034	32.92	2.73	88.48	4919	Goniastrea's endolithic band and skeleton	Goniastrea's Heat
	Endolith.184	Desulfobacterota	Desulfobacteria	Desulfobacterales	Desulfobacteraceae	Desulfotignum		N/A	N/A	70.87	91.15	4.45	5237037	1070	6866	4894	27421	55.15	3.53	89.52	5227	None	None
	Endolith.188	Myxococcota	UBA9160	UBA9160				N/A	N/A	87.68	94.18	6.13	5221341	528	13854	9888	97055	69.97	1.92	91.39	5222	Porites' endolithic band and skeleton	None
	Endolith.189	Desulfobacterota	Desulfobacteria	Desulfobacterales	Desulfobacteraceae	Desulfobacter		GCF_000373985.1	85.29	78.51	91.57	5.99	5221852	1178	5930	4432	21123	48.46	4.26	88.04	5165	None	None
	Endolith.191	Firmicutes	Clostridia	Peptostreptococcales	Caminicellaceae	Maledivibacter		GCF_900167445.1	77.52	92.76	97.87	3.33	4882808	445	19979	10972	75947	33.23	5.9	81.35	4438	Porites' endolithic band	None
	Endolith.200	Verrucomicrobiota	Verrucomicrobiae	Opitutales	UBA4506			GCA_002388665.1	76.44	82.12	97.97	6.46	4907352	468	22559	10485	92111	46.52	5.09	91.76	4558	Porites' endolithic band and skeleton	None
	Endolith.202	Desulfobacterota	Desulfovibrionia	Desulfovibrionales	Desulfovibrionaceae	Halodesulfovibrio		N/A	N/A	61.88	75.69	9.12	4652975	988	20325	4709	87920	48.88	6.3	85.66	4751	None	None
	Endolith.217	Proteobacteria	Gammaproteobacteria	Enterobacterales	Alteromonadaceae	Alteromonas	A. macleodii	GCF_000172635.2	97.94	90.85	93.89	4.45	4774581	628	10318	7602	62144	44.61	1.74	88.13	4604	None	None
	Endolith.218	Proteobacteria	Gammaproteobacteria	Pseudomonadales	Ketobacteraceae	Ketobacter		GCA_003667185.1	77.5	78.15	91.6	9.9	4754887	1250	4481	3803	43485	49.29	2.28	92.31	5110	Goniastrea's skeleton	None
	Endolith.221	Planctomycetota	Planctomycetes	Pirellulales				N/A	N/A	66.13	80.84	1.32	4748765	1232	4650	3854	20347	58.55	1.88	86.74	4993	Goniastrea's endolithic band and Porites' skeleton	None
	Endolith.222	Firmicutes	Clostridia	SK-Y3	SK-Y3			GCA_007117465.1	75.85	91.01	98.66	8.05	4642341	522	17941	8893	113716	40.37	4.32	83.7	4373	Porites' endolithic band	None
	Endolith.224	Proteobacteria	Gammaproteobacteria	Pseudomonadales	Oleiphilaceae	Marinobacter		N/A	N/A	95.99	100	1.58	4688063	54	225952	86815	432828	60.97	5.11	89.68	4232	None	None
	Endolith.232	Proteobacteria	Gammaproteobacteria	Chromatiales	Sedimenticolaceae	Thiodiazotropha		N/A	N/A	86.79	95.79	3.73	4589297	288	28594	15935	129615	52.67	4.71	86.95	4268	Goniastrea's endolithic band	None
	Endolith.237	Proteobacteria	Alphaproteobacteria	Sphingomonadales	SMXR01			GCA_004356215.1	75.29	82.36	96.14	6.04	4544049	805	8175	5644	75892	63.56	3.4	90.85	4819	None	None
	Endolith.240	Bacteroidota	Bacteroidia	Cytophagales	Cyclobacteriaceae			GCF_001274635.1	76.62	94.56	97.32	4.26	4548532	412	24107	11040	89139	46.06	5.4	88.2	3792	None	Porite's endolithic band
	Endolith.245	Proteobacteria	Gammaproteobacteria	Pseudomonadales	Oleiphilaceae	Marinobacter	M. hydrocarbonoclasticus	GCF_000284615.1	98.38	79.27	92.67	8.1	4331859	458	30968	9458	105763	56.41	10.19	91.21	4255	None	None
	Endolith.246	Proteobacteria	Alphaproteobacteria	Rhodospirillales	2-12-FULL-67-15			GCA_001830475.1	76.04	56.37	75.98	9.62	4382042	1618	3305	2708	20549	60.79	3.7	89.14	5204	None	None
	Endolith.254	Desulfobacterota	Desulfobacteria	Desulfobacterales	Desulfolunaceae	Desulfoluna		GCF_900101345.1	78.63	86.59	96.77	5.47	4219378	360	22925	11720	103027	51.82	3.45	86.14	3776	Goniastrea's endolithic band	None
	Endolith.259	Proteobacteria	Alphaproteobacteria	Sneathiellales	Sneathiellaceae	Sneathiella		GCA_002428885.1	78.18	85.77	93.76	3.62	4260850	579	12396	7358	56551	48.58	4.05	91.31	4603	Porites' skeleton	None
	Endolith.264	Spirochaetota	Spirochaetia	Spirochaetales	Alkalispirochaetaceae	Alkalispirochaeta		GCA_002313505.1	76.97	62.76	76.09	8.31	4111882	869	5371	4731	25233	61.09	2.62	91.61	4469	Goniastrea's skeleton	None
	Endolith.271	Firmicutes	Clostridia	Peptostreptococcales				N/A	N/A	71.61	78.25	3.64	4131020	770	6711	5364	31653	35.06	4.33	87.38	4340	Goniastrea's endolithic band	None
	Endolith.272	Firmicutes	Halanaerobiia	Halanaerobiales				N/A	N/A	85.79	92.98	4.24	4027256	256	43916	15731	155100	41.69	4.59	91.06	3965	Porites' endolithic band	Goniastrea's endolithic band heat
	Endolith.277	Gemmatimonadota	Gemmatimonadetes					N/A	N/A	85.14	98.19	5.84	3993400	546	10990	7313	49432	68.04	2.22	91.46	3819	Porites' skeleton	None
	Endolith.280	Planctomycetota	Planctomycetes	Pirellulales	Ga0077529	UBA11888		GCA_002713555.1	76.73	66.94	87.29	9.3	3977360	700	8196	5681	37259	56.21	3.74	88.03	3867	Goniastrea's endolithic band and Porites' skeleton	None
	Endolith.282	Proteobacteria	Gammaproteobacteria	Xanthomonadales				N/A	N/A	89.86	95.7	5.76	3912697	518	10728	7553	69216	51.16	2.88	85.21	3526	None	Porite's endolithic band
	Endolith.283	Spirochaetota	Spirochaetia	Spirochaetales	Spirochaetaceae	UBA2779		N/A	N/A	83.51	89.4	3.34	3622574	274	84790	13221	370664	48.29	6.19	89.21	3183	None	None
	Endolith.284	Proteobacteria	Alphaproteobacteria	Rhizobiales				N/A	N/A	87.58	96.38	2.28	3918263	418	14936	9373	53687	60.07	3.87	89.14	4037	None	None
	Endolith.290	Proteobacteria	Gammaproteobacteria	Pseudomonadales	Alcanivoracaceae	Alcanivorax	A. sp002706085	GCA_002706085.1	98.23	86.47	96.55	4.86	3807455	614	8843	6201	48797	58.29	2.59	89.18	3917	None	None
	Endolith.291	Proteobacteria	Gammaproteobacteria	Chromatiales	Sedimenticolaceae	BM503		GCA_002869585.1	77.85	86.67	89.55	6.2	3797613	681	7248	5576	36272	52.89	2.89	89.44	4018	None	None
	Endolith.294	Bacteroidota	Bacteroidia	Bacteroidales	UBA12077	UBA12077		N/A	N/A	93.23	93.1	4.1	3600082	362	21038	9944	83196	31.62	4.42	86.9	3016	None	None
	Endolith.296	Proteobacteria	Gammaproteobacteria	Pseudomonadales	Pseudohongiellaceae	UBA9145		N/A	N/A	76.63	79.82	1.43	3800009	546	8146	6959	37756	50.56	1.53	90.96	3885	None	None
	Endolith.298	Proteobacteria	Gammaproteobacteria	Pseudomonadales	Alcanivoracaceae	Alcanivorax		N/A	N/A	78.1	98.03	3.59	3788664	339	20326	11176	59644	60.09	5.33	87.59	3661	None	None
	Endolith.299	Proteobacteria	Gammaproteobacteria	SLND01				N/A	N/A	76.33	85.46	8.4	3637573	1176	4325	3093	41598	52.84	5.35	91.5	4391	Porites' skeleton	None
	Endolith.303	Proteobacteria	Alphaproteobacteria	Caulobacterales	Maricaulaceae			N/A	N/A	64.9	76.38	4.23	3651774	1130	3795	3231	13400	68.78	3.04	89.71	4157	Goniastrea's skeleton	None
	Endolith.311	Omnitrophota	Koll11	GIF10	UBA6249			GCA_003598025.1	79.08	73.87	87.28	2.33	3572900	1449	3193	2465	25210	47.4	10.02	70.08	3370	None	None
	Endolith.313	Firmicutes	Desulfotomaculia	Desulfotomaculales	Desulfotomaculaceae	BRH-c8a		GCA_000961575.1	77.72	88.69	97.7	4.57	3534977	626	12151	5646	57930	52.7	8.24	86.63	3776	Goniastrea's endolithic band	None
	Endolith.318	Proteobacteria	Gammaproteobacteria	Granulosicoccales	Granulosicoccaceae	UBA5861		GCA_002432635.1	91.26	96.13	98.27	2.26	3459519	110	65166	31450	273246	48.76	1.86	90.83	3402	None	None
	Endolith.339	Bacteroidota	Rhodothermia	Balneolales	Balneolaceae	RHLJ01		GCA_003712055.1	76.87	74.33	88.86	2.67	3076959	588	6149	5232	29114	41.7	2.59	93.42	3099	None	None
	Endolith.343	Proteobacteria	Gammaproteobacteria	UBA4486 (Thiotrichales)	UBA4486 (Thiotrichaceae)			N/A	N/A	82	87.9	9.95	2423971	687	4645	3528	23490	41.16	6.76	91.48	2873	Goniastrea's endolithic band and skeleton	None
	Endolith.352	Bacteroidota	Chlorobia	Chlorobiales	Chlorobiaceae	Chlorobium		GCF_000020545.1	78.67	80.65	96.29	7.99	2809843	827	6129	3397	29232	49.54	6.31	89.3	3184	None	None
	Endolith.353	Proteobacteria	Gammaproteobacteria	Woeseiales	Woeseiaceae	UBA1847		GCA_004282875.1	78.05	69.7	81.84	5.75	2901769	656	5518	4423	30658	64.91	3.06	93.28	3112	Goniastrea's endolithic band and Porites' skeleton	None
	Endolith.37	Myxococcota	Polyangia	Haliangiales	Haliangiaceae			GCF_000024805.1	75.94	85.65	91.13	5.14	12655628	646	53904	19590	253383	61.06	3.21	87.83	10131	Porites' skeleton	None
	Endolith.374	Bacteroidota	Chlorobia	Chlorobiales	Chlorobiaceae	Chlorobium		GCF_003182595.1	78.79	82.24	95.6	8.74	2539121	445	8139	5705	34532	48.77	3.69	88.04	2809	None	None
	Endolith.395	Bacteroidota	Chlorobia	Chlorobiales	Chlorobiaceae	Chlorobium		GCF_003182595.1	80.09	93.71	96.43	1.65	2367270	222	28005	10663	81599	48.64	5.02	88.97	2419	None	None
	Endolith.422	Proteobacteria	Gammaproteobacteria	UBA4486 (Thiotrichales)	UBA4486 (Thiotrichaceae)	UBA4486		GCA_002389045.1	77.26	64.17	76.08	4.56	1954964	516	4424	3788	17495	53.52	6.05	91.62	2263	Porites' skeleton	None
	Endolith.430	Bacteroidota	Bacteroidia	Cytophagales				N/A	N/A	85.91	88.2	3.71	1871772	528	5446	3545	19741	41.35	5.75	76.9	1821	Goniastrea's endolithic band and Porites' skeleton	Porite's endolithic band
	Endolith.55	Acidobacteriota	Thermoanaerobaculia	UBA5704	UBA5704			GCA_003697015.1	75.94	67.28	83.79	7.35	9864960	2905	4295	3395	38276	68.08	3.1	87.99	9142	None	None
	Endolith.56	Proteobacteria	Alphaproteobacteria	Puniceispirillales	UBA1172	UBA12202		GCA_002691725.1	75.61	82.22	89.29	8.66	9266205	5285	1623	1753	46546	43.6	5.09	57.19	12136	None	None
	Endolith.60	Bacteroidota	Bacteroidia	Cytophagales	Cyclobacteriaceae	BBD-1991-12		GCA_001657315.1	79.33	82.88	92.41	8.63	9428776	2051	6985	4597	35651	45.42	3.91	83.75	8425	Goniastrea's endolithic band and Porites' skeleton	None
	Endolith.64	Bacteroidota	Bacteroidia	Chitinophagales	Saprospiraceae	Phaeodactylibacter		GCF_000759025.1	75.92	96.43	98.99	2.02	9117232	315	48377	28943	217036	38.72	1.9	88.09	7072	Porites' skeleton	None
	Endolith.66	Chloroflexota	Chloroflexia	Chloroflexales	Chloroflexaceae			N/A	N/A	73.89	85.62	5.66	8929725	1049	12530	8512	46792	56.85	3.37	82.97	8611	None	None
	Endolith.67	Planctomycetota	Phycisphaerae	UBA1845	UTPLA1			GCA_006969385.1	76.32	85.71	98.86	3.54	8528832	1942	96023	4391	379857	51.94	12.81	70.1	6341	Goniastrea's endolithic band and skeleton	None
	Endolith.86	SAR324	SAR324	XYD2-FULL-50-16	XYD2-FULL-50-16			GCA_002401295.1	75.82	85.56	91.96	7.68	7836892	947	14563	8275	79314	42.8	3.37	85.04	7148	Goniastrea's endolithic band and Porites' skeleton	None
	Endolith.87	Cyanobacteria	Cyanobacteriia	Phormidesmiales	Phormidesmiaceae			GCA_003566335.1	75.75	78.67	94.64	5.47	7743415	1838	5331	4212	28370	49.41	3.38	82.4	7863	Porites's endolithic band and skeleton	Goniastrea's skeleton control
	Endolith.89	Proteobacteria	Alphaproteobacteria	Kiloniellales	Kiloniellaceae			GCA_003693905.1	77.28	85.79	93.48	7.13	7721863	1533	7121	5037	33693	66.32	2.56	87.58	8131	Goniastrea's endolithic band and skeleton	None
	Endolith.91	Bacteroidota	Bacteroidia	Cytophagales	Cyclobacteriaceae			GCA_003500135.1	75.35	94.96	97.62	4.62	7547564	300	50713	25158	232729	42.31	3.05	88.76	6168	None	None
	Endolith.98	Proteobacteria	Gammaproteobacteria	Pseudomonadales	Ketobacteraceae	GCA-2748575		GCA_002748575.1	76.29	87.84	95.38	9.97	7289804	568	22683	12834	102662	45.41	1.92	89.87	6535	Goniastrea's skeleton	None
	Endolith.99	Bacteroidota	Bacteroidia	Cytophagales	Cyclobacteriaceae			N/A	N/A	92.64	100	4.72	7313263	340	123924	21509	382352	42.23	10.49	87.09	6435	None	None

## Sheet: Table_S9
	Table S9. PERMANOVA using adonis function on KEGG orthologs involved in metabolism
	Factor	Degrees of freedom	Sums of Squares	Mean Squares	F model	R2	p-val
	Species	1	2.33654e+06	2.33654e+06	12.0775	0.203214	0.001
	Compartment	1	489300	489300	2.52918	0.0425556	0.002
	Treatment	1	260631	260631	1.34719	0.0226677	0.101
	Species*Compartment	1	219204	219204	1.13306	0.0190647	0.239
	Species*Treatment	1	191266	191266	0.988648	0.0166348	0.414
	Compartment*Treatment	1	127571	127571	0.659413	0.0110952	0.963
	Species*Treatment*Treatment	1	134915	134915	0.697371	0.0117339	0.92
	Total	40	7738483	193462		0.673034
	Residuals	47	1.14979e+07			1
	PERMANOVA pairwise comparisons between species within compartments
	pairs	Degrees of freedom	Sums of Squares	F model	R2	p-val	adjusted p-val
	Endolihic band: Goniastrea vs Porites	1	134516	2.47844	0.198618	0.004	0.024
	Skeleton: Goniastrea vs Porites	1	97077.9	2.18833	0.179543	0.002	0.012
	PERMANOVA pairwise comparisons between Compartments whithin each species
	pairs	Degrees of freedom	Sums of Squares	F model	R2	p-val	adjusted p-val
	Goniastrea: Endolithic band vs Compartment	1	80061.6	1.5152	0.131582	0.035	0.21
	Porites: Endolithic band vs Compartment	1	63511.9	1.38681	0.121791	0.06	0.36
	PERMANOVA pairwise comparisons between treatments within species and compartments
	pairs	Degrees of freedom	Sums of Squares	F model	R2	p-val	adjusted p-val
	Goniastrea endolithic band: control vs heat	1	3741.52	1.14857	0.103024	0.264	1
	Goniastrea skeleton: control vs heat	1	4189.78	1.90566	0.160063	0.022	0.132
	Porites endolithic band: control vs heat	1	45916.1	0.995584	0.090544	0.461	1
	Porites skeleton: control vs heat	1	31142.8	0.783016	0.0726157	0.915	1

## Sheet: Table_S10
	Table S10. KEGG ortholog Shannon alpha diversity bewteen species, compartments and treatments.
		Sums of Squares	Mean Squares	NumDF	DenDF	F value	p-val
	Treatment	1.4629	1.4629	1	30	4.4129	0.04418
	Species	5.4471	5.4471	1	10	16.4318	0.00231
	Compartment	14.1834	14.1834	1	30	42.7858	3.106e-07
	Treatment:Species	0.8306	0.8306	1	30	2.5056	0.12393
	Treatment:Compartment	0.1993	0.1993	1	30	0.6011	0.44422
	Species:Compartment	0.9167	0.9167	1	30	2.7654	0.10674
	Treatment:Species:Compartment	0.6441	0.6441	1	30	1.9431	0.17357
	Pairwise comparisons between species per compartments.
	Compartment	contrast	estimate	SE	df	t.ratio	q-value
	Endolithic band	Goniastrea - Porites	0.906	0.406	16.4	2.232	0.0399
	Skeleton	Goniastrea - Porites	0.995	0.406	16.4	2.453	0.0399
	Pairwise comparisons between compartments per species.
	Species	contrast	estimate	SE	df	t.ratio	q-value
	Goniastrea	Endolithic band - Skeleton	-1.003	0.295	10	-3.398	0.0113
	Porites	Endolithic band - Skeleton	-0.914	0.295	10	-3.095	0.0113
	Pairwise comparisons between treatments per species and compartments
	Species	Compartment	contrast	estimate	SE	df	t.ratio	q-value
	Goniastrea	Endolithic band	Control - Heat	-0.2517	0.332	30	-0.757	0.5016
	Porites	Endolithic band	Control - Heat	-0.1889	0.332	30	-0.568	0.5016
	Goniastrea	Skeleton	Control - Heat	-0.9728	0.332	30	-2.926	0.3551
	Porites	Skeleton	Control - Heat	0.0168	0.332	30	0.05	0.7907

[truncated: 1 more sheets: Table_S11]
